# Supplementary material for: 4,9-Dioxa-1,3(1,2)-dibenzena-2(4,5)-1,3-oxazolidinacyclononaphane
Source: Acta Crystallogr Sect E Struct Rep Online. 2011 Jan 22;67(Pt 2):o469. doi: 10.1107/S1600536810052517 (PMC3051461; doi:10.1107/S1600536810052517)
Supplement: Supplementary file 1 [file e-67-0o469-sup1.cif]

##############################################################################
###                                                                        ###
###        Electronic paper (Acta Crystallographica Section E)             ###
###                                                                        ###
##############################################################################
#                                                                            #
# This CIF contains the data in a paper accepted for publication in Acta     #
# Crystallographica Section E. It conforms to the requirements of Notes      #
# for Authors for Section E, and has been peer reviewed under the auspices   #
# of the IUCr Commission on Journals.                                        #
#                                                                            #
# Full details of the Crystallographic Information File format               #
# are given in the paper "The Crystallographic Information File (CIF):       #
# a New Standard Archive File for Crystallography" by S. R. Hall, F. H.      #
# Allen and I. D. Brown [Acta Cryst. (1991), A47, 655-685].                  #
#                                                                            #
# The current version of the core CIF dictionary is obtainable from          #
# ftp://ftp.iucr.org/pub/cif_core.dic. The current version number is 2.4.    #
#                                                                            #
# Software is freely available for graphical display of the structure(s) in  #
# this CIF.  For information consult the CIF home page http://www.iucr.org/  #
# cif/home.html                                                              #
#                                                                            #
# This file may be used for bona fide research purposes within the           #
# scientific community so long as proper attribution is given to the journal # 
# article from which it was obtained.                                        #
#                                                                            #
##############################################################################
                                             
data_I
_audit_creation_method     SHELXL-97
_chemical_name_systematic
;
5-methyl-3,13,18-trioxa-5-azatetracyclo[17.4.0.0^2,6.0^7,12]tricosa-
1(19),7,9,11,20,22-hexaene
;
_chemical_name_common
;
4,9-Dioxa-1,3(1,2)-dibenzena-2(4,5)-1,3-oxazolidinacyclononaphane
;
_chemical_formula_moiety     'C20 H23 N O3'
_chemical_formula_sum     'C20 H23 N O3'
_chemical_formula_iupac     'C20 H23 N O3'
_chemical_formula_weight     325.39
_chemical_melting_point     ?
_symmetry_cell_setting     monoclinic
_symmetry_space_group_name_H-M     'P 21/c'
loop_
    _symmetry_equiv_pos_as_xyz
    'x, y, z'
    '-x, y+1/2, -z+1/2'
    '-x, -y, -z'
    'x, -y-1/2, z-1/2'
_cell_length_a     9.5193(7)
_cell_length_b     13.0996(8)
_cell_length_c     13.6000(9)
_cell_angle_alpha     90.00
_cell_angle_beta     96.704(3)
_cell_angle_gamma     90.00
_cell_volume     1684.3(2)
_cell_formula_units_Z     4
_cell_measurement_reflns_used     5405
_cell_measurement_theta_min     2.15
_cell_measurement_theta_max     27.52
_cell_measurement_temperature     293(2)
_exptl_crystal_description     block
_exptl_crystal_colour     Colourless
_exptl_crystal_size_max     0.30
_exptl_crystal_size_mid     0.20
_exptl_crystal_size_min     0.20
_exptl_crystal_density_diffrn     1.283
_exptl_crystal_density_meas     ?
_exptl_crystal_density_method     'not measured'
_exptl_crystal_F_000     696
_exptl_absorpt_coefficient_mu     0.086
_exptl_absorpt_correction_type     none
_exptl_absorpt_process_details     ?
_exptl_absorpt_correction_T_min     ?
_exptl_absorpt_correction_T_max     ?
_exptl_special_details
;
;
_diffrn_ambient_temperature     293(2)
_diffrn_radiation_type     MoK\a
_diffrn_radiation_wavelength     0.71073
_diffrn_radiation_source     'fine-focus sealed tube'
_diffrn_radiation_monochromator     graphite
_diffrn_measurement_device_type     'Bruker Kappa APEXII area-detector'
_diffrn_measurement_method     \w
_diffrn_detector_area_resol_mean     ?
_diffrn_reflns_number     33618
_diffrn_reflns_av_R_equivalents     0.0525
_diffrn_reflns_av_sigmaI/netI     0.0259
_diffrn_reflns_theta_min     2.15
_diffrn_reflns_theta_max     27.52
_diffrn_reflns_theta_full     25.00
_diffrn_measured_fraction_theta_max     0.996
_diffrn_measured_fraction_theta_full     0.998
_diffrn_reflns_limit_h_min     -12
_diffrn_reflns_limit_h_max     12
_diffrn_reflns_limit_k_min     -17
_diffrn_reflns_limit_k_max     11
_diffrn_reflns_limit_l_min     -17
_diffrn_reflns_limit_l_max     17
_diffrn_standards_number     ?
_diffrn_standards_interval_count     ?
_diffrn_standards_interval_time     ?
_diffrn_standards_decay_%     ?
_refine_special_details
;
Refinement of <i>F</i>^2^ against ALL reflections. The weighted <i>R</i>-factor
<i>wR</i> and goodness of fit <i>S</i> are based on <i>F</i>^2^, conventional
<i>R</i>-factors <i>R</i> are based on <i>F</i>, with <i>F</i> set to zero for
negative <i>F</i>^2^. The threshold expression of <i>F</i>^2^ >
\s(<i>F</i>^2^) is used only for calculating <i>R</i>-factors(gt) <i>etc</i>.
and is not relevant to the choice of reflections for refinement.
<i>R</i>-factors based on <i>F</i>^2^ are statistically about twice as large
as those based on <i>F</i>, and <i>R</i>- factors based on ALL data will be
even larger.
;
_reflns_number_total     3864
_reflns_number_gt     2937
_reflns_threshold_expression     I>2\s(I)
_refine_ls_structure_factor_coef     Fsqd
_refine_ls_matrix_type     full
_refine_ls_R_factor_all     0.0644
_refine_ls_R_factor_gt     0.0452
_refine_ls_wR_factor_gt     0.1255
_refine_ls_wR_factor_ref     0.1455
_refine_ls_goodness_of_fit_ref     1.020
_refine_ls_restrained_S_all     1.020
_refine_ls_number_reflns     3864
_refine_ls_number_parameters     218
_refine_ls_number_restraints     0
_refine_ls_hydrogen_treatment     constr
_refine_ls_weighting_scheme     calc
_refine_ls_weighting_details
         'calc w=1/[\s^2^(Fo^2^)+(0.0761P)^2^+0.5036P] where P=(Fo^2^+2Fc^2^)/3'
_atom_sites_solution_hydrogens     geom
_atom_sites_solution_primary     direct
_atom_sites_solution_secondary     difmap
_refine_ls_shift/su_max     0.000
_refine_ls_shift/su_mean     0.000
_refine_diff_density_max     0.303
_refine_diff_density_min     -0.193
_refine_ls_extinction_method     none
_refine_ls_extinction_coef     ?
loop_
    _atom_type_symbol
    _atom_type_description
    _atom_type_scat_dispersion_real
    _atom_type_scat_dispersion_imag
    _atom_type_scat_source
    'C' 'C' 0.0033 0.0016
                         'International Tables Vol C Tables 4.2.6.8 and 6.1.1.4'
    'H' 'H' 0.0000 0.0000
                         'International Tables Vol C Tables 4.2.6.8 and 6.1.1.4'
    'N' 'N' 0.0061 0.0033
                         'International Tables Vol C Tables 4.2.6.8 and 6.1.1.4'
    'O' 'O' 0.0106 0.0060
                         'International Tables Vol C Tables 4.2.6.8 and 6.1.1.4'
_computing_data_collection     'APEX2 (Bruker, 2004)'
_computing_cell_refinement     'SAINT (Bruker, 2004)'
_computing_data_reduction     'SAINT (Bruker, 2004)'
_computing_structure_solution     'SHELXS97 (Sheldrick, 2008)'
_computing_structure_refinement     'SHELXL97 (Sheldrick, 2008)'
_computing_molecular_graphics
;
ORTEP-3 (Farrugia, 1997) and PLATON (Spek, 2009)
;
_computing_publication_material
;
SHELXL97 (Sheldrick, 2008) and PLATON (Spek, 2009)
;
loop_
    _atom_site_type_symbol
    _atom_site_label
    _atom_site_fract_x
    _atom_site_fract_y
    _atom_site_fract_z
    _atom_site_U_iso_or_equiv
    _atom_site_adp_type
    _atom_site_calc_flag
    _atom_site_refinement_flags
    _atom_site_occupancy
    _atom_site_disorder_assembly
    _atom_site_disorder_group
    C C1 1.03220(16) 0.21959(11) 0.36089(11) 0.0333(3) Uani d . 1 . .
    C C2 1.17864(17) 0.22294(13) 0.37457(13) 0.0425(4) Uani d . 1 . .
    H H2 1.2308 0.1756 0.3431 0.051 Uiso calc R 1 . .
    C C3 1.24706(18) 0.29660(15) 0.43489(15) 0.0501(4) Uani d . 1 . .
    H H3 1.3454 0.2989 0.4436 0.060 Uiso calc R 1 . .
    C C4 1.17130(19) 0.36634(14) 0.48207(14) 0.0507(5) Uani d . 1 . .
    H H4 1.2177 0.4161 0.5224 0.061 Uiso calc R 1 . .
    C C5 1.02488(18) 0.36210(13) 0.46926(13) 0.0420(4) Uani d . 1 . .
    H H5 0.9736 0.4091 0.5019 0.050 Uiso calc R 1 . .
    C C6 0.95331(15) 0.28944(11) 0.40890(11) 0.0324(3) Uani d . 1 . .
    C C7 0.79349(16) 0.28849(11) 0.39086(12) 0.0347(3) Uani d . 1 . .
    H H7 0.7647 0.2910 0.3193 0.042 Uiso calc R 1 . .
    C C8 0.72211(15) 0.19497(11) 0.43422(11) 0.0328(3) Uani d . 1 . .
    H H8 0.7910 0.1597 0.4817 0.039 Uiso calc R 1 . .
    C C9 0.6768(2) 0.33945(15) 0.51895(15) 0.0530(5) Uani d . 1 . .
    H H9A 0.6059 0.3865 0.5377 0.064 Uiso calc R 1 . .
    H H9B 0.7489 0.3302 0.5748 0.064 Uiso calc R 1 . .
    C C10 0.5729(2) 0.18140(19) 0.56714(16) 0.0649(6) Uani d . 1 . .
    H H10A 0.6546 0.1667 0.6133 0.097 Uiso calc R 1 . .
    H H10B 0.5324 0.1187 0.5406 0.097 Uiso calc R 1 . .
    H H10C 0.5045 0.2175 0.6004 0.097 Uiso calc R 1 . .
    C C11 0.65494(15) 0.11940(12) 0.35916(11) 0.0353(3) Uani d . 1 . .
    C C12 0.53468(18) 0.14587(15) 0.29742(13) 0.0479(4) Uani d . 1 . .
    H H12 0.4966 0.2109 0.3018 0.058 Uiso calc R 1 . .
    C C13 0.46994(19) 0.0771(2) 0.22916(15) 0.0600(6) Uani d . 1 . .
    H H13 0.3890 0.0958 0.1881 0.072 Uiso calc R 1 . .
    C C14 0.5258(2) -0.01856(18) 0.22248(15) 0.0601(6) Uani d . 1 . .
    H H14 0.4822 -0.0649 0.1768 0.072 Uiso calc R 1 . .
    C C15 0.6455(2) -0.04689(15) 0.28250(14) 0.0511(5) Uani d . 1 . .
    H H15 0.6830 -0.1120 0.2772 0.061 Uiso calc R 1 . .
    C C16 0.71063(17) 0.02175(12) 0.35126(12) 0.0381(4) Uani d . 1 . .
    C C17 0.9048(2) -0.09245(13) 0.40456(14) 0.0490(4) Uani d . 1 . .
    H H17A 0.8388 -0.1491 0.4015 0.059 Uiso calc R 1 . .
    H H17B 0.9719 -0.1016 0.4633 0.059 Uiso calc R 1 . .
    C C18 0.9838(2) -0.09675(14) 0.31489(14) 0.0507(5) Uani d . 1 . .
    H H18A 0.9151 -0.0983 0.2564 0.061 Uiso calc R 1 . .
    H H18B 1.0360 -0.1605 0.3168 0.061 Uiso calc R 1 . .
    C C19 1.0867(2) -0.01005(13) 0.30337(14) 0.0503(4) Uani d . 1 . .
    H H19A 1.1248 0.0131 0.3688 0.060 Uiso calc R 1 . .
    H H19B 1.1650 -0.0367 0.2714 0.060 Uiso calc R 1 . .
    C C20 1.0258(2) 0.08130(14) 0.24472(13) 0.0482(4) Uani d . 1 . .
    H H20A 1.1022 0.1162 0.2172 0.058 Uiso calc R 1 . .
    H H20B 0.9604 0.0569 0.1897 0.058 Uiso calc R 1 . .
    N N1 0.61418(14) 0.24377(11) 0.48733(10) 0.0425(3) Uani d . 1 . .
    O O1 0.73653(13) 0.37542(9) 0.43567(10) 0.0488(3) Uani d . 1 . .
    O O2 0.82817(12) 0.00023(8) 0.41494(8) 0.0418(3) Uani d . 1 . .
    O O3 0.95377(12) 0.15360(8) 0.29970(9) 0.0398(3) Uani d . 1 . .
loop_
    _atom_site_aniso_label
    _atom_site_aniso_U_11
    _atom_site_aniso_U_22
    _atom_site_aniso_U_33
    _atom_site_aniso_U_12
    _atom_site_aniso_U_13
    _atom_site_aniso_U_23
    C1 0.0358(8) 0.0314(7) 0.0331(7) -0.0014(6) 0.0058(6) 0.0058(6)
    C2 0.0354(8) 0.0427(9) 0.0509(10) 0.0030(7) 0.0114(7) 0.0064(7)
    C3 0.0323(8) 0.0550(11) 0.0620(11) -0.0054(7) 0.0012(8) 0.0121(9)
    C4 0.0467(10) 0.0496(10) 0.0527(11) -0.0123(8) -0.0067(8) -0.0007(8)
    C5 0.0433(9) 0.0390(9) 0.0431(9) -0.0012(7) 0.0021(7) -0.0025(7)
    C6 0.0322(7) 0.0319(7) 0.0333(7) -0.0001(6) 0.0042(6) 0.0055(6)
    C7 0.0344(8) 0.0326(7) 0.0367(8) 0.0047(6) 0.0026(6) 0.0009(6)
    C8 0.0291(7) 0.0375(8) 0.0318(7) 0.0037(6) 0.0042(6) 0.0007(6)
    C9 0.0487(10) 0.0550(11) 0.0568(11) 0.0091(8) 0.0124(8) -0.0136(9)
    C10 0.0673(13) 0.0814(15) 0.0513(12) 0.0039(11) 0.0287(10) 0.0040(10)
    C11 0.0303(7) 0.0439(8) 0.0325(8) -0.0055(6) 0.0071(6) 0.0007(6)
    C12 0.0339(8) 0.0651(12) 0.0442(9) -0.0007(8) 0.0023(7) -0.0005(8)
    C13 0.0363(9) 0.0961(17) 0.0455(10) -0.0113(10) -0.0039(8) -0.0031(10)
    C14 0.0527(11) 0.0779(15) 0.0492(11) -0.0288(10) 0.0047(9) -0.0154(10)
    C15 0.0552(11) 0.0491(10) 0.0496(10) -0.0175(8) 0.0088(8) -0.0093(8)
    C16 0.0405(8) 0.0405(8) 0.0340(8) -0.0097(6) 0.0078(6) 0.0005(6)
    C17 0.0680(12) 0.0342(9) 0.0441(9) 0.0083(8) 0.0040(8) 0.0021(7)
    C18 0.0648(12) 0.0383(9) 0.0485(10) 0.0084(8) 0.0043(9) -0.0104(7)
    C19 0.0559(11) 0.0435(10) 0.0518(10) 0.0095(8) 0.0071(8) -0.0102(8)
    C20 0.0598(11) 0.0477(10) 0.0387(9) 0.0055(8) 0.0124(8) -0.0061(7)
    N1 0.0366(7) 0.0511(8) 0.0415(8) 0.0051(6) 0.0124(6) -0.0044(6)
    O1 0.0459(7) 0.0345(6) 0.0667(8) 0.0107(5) 0.0093(6) -0.0020(5)
    O2 0.0524(7) 0.0364(6) 0.0357(6) 0.0058(5) 0.0010(5) -0.0028(5)
    O3 0.0401(6) 0.0356(6) 0.0442(6) 0.0002(4) 0.0069(5) -0.0042(5)
_geom_special_details
;
All e.s.d.'s (except the e.s.d. in the dihedral angle between two l.s. planes)
are estimated using the full covariance matrix. The cell e.s.d.'s are taken
into account individually in the estimation of e.s.d.'s in distances, angles
and torsion angles; correlations between e.s.d.'s in cell parameters are only
used when they are defined by crystal symmetry. An approximate (isotropic)
treatment of cell e.s.d.'s is used for estimating e.s.d.'s involving l.s.
planes.
;
loop_
    _geom_bond_atom_site_label_1
    _geom_bond_atom_site_label_2
    _geom_bond_site_symmetry_2
    _geom_bond_distance
    _geom_bond_publ_flag
    C1 O3 . 1.3610(19) ?
    C1 C2 . 1.385(2) ?
    C1 C6 . 1.394(2) ?
    C2 C3 . 1.380(3) ?
    C2 H2 . 0.9300 ?
    C3 C4 . 1.369(3) ?
    C3 H3 . 0.9300 ?
    C4 C5 . 1.385(2) ?
    C4 H4 . 0.9300 ?
    C5 C6 . 1.383(2) ?
    C5 H5 . 0.9300 ?
    C6 C7 . 1.513(2) ?
    C7 O1 . 1.4281(18) ?
    C7 C8 . 1.550(2) ?
    C7 H7 . 0.9800 ?
    C8 N1 . 1.4694(19) ?
    C8 C11 . 1.509(2) ?
    C8 H8 . 0.9800 ?
    C9 O1 . 1.406(2) ?
    C9 N1 . 1.432(2) ?
    C9 H9A . 0.9700 ?
    C9 H9B . 0.9700 ?
    C10 N1 . 1.449(2) ?
    C10 H10A . 0.9600 ?
    C10 H10B . 0.9600 ?
    C10 H10C . 0.9600 ?
    C11 C12 . 1.382(2) ?
    C11 C16 . 1.394(2) ?
    C12 C13 . 1.385(3) ?
    C12 H12 . 0.9300 ?
    C13 C14 . 1.368(3) ?
    C13 H13 . 0.9300 ?
    C14 C15 . 1.373(3) ?
    C14 H14 . 0.9300 ?
    C15 C16 . 1.390(2) ?
    C15 H15 . 0.9300 ?
    C16 O2 . 1.362(2) ?
    C17 O2 . 1.432(2) ?
    C17 C18 . 1.507(3) ?
    C17 H17A . 0.9700 ?
    C17 H17B . 0.9700 ?
    C18 C19 . 1.520(3) ?
    C18 H18A . 0.9700 ?
    C18 H18B . 0.9700 ?
    C19 C20 . 1.515(3) ?
    C19 H19A . 0.9700 ?
    C19 H19B . 0.9700 ?
    C20 O3 . 1.430(2) ?
    C20 H20A . 0.9700 ?
    C20 H20B . 0.9700 ?
loop_
    _geom_angle_atom_site_label_1
    _geom_angle_atom_site_label_2
    _geom_angle_atom_site_label_3
    _geom_angle_site_symmetry_1
    _geom_angle_site_symmetry_3
    _geom_angle
    _geom_angle_publ_flag
    O3 C1 C2 . . 125.02(14) ?
    O3 C1 C6 . . 114.61(13) ?
    C2 C1 C6 . . 120.33(14) ?
    C3 C2 C1 . . 119.99(16) ?
    C3 C2 H2 . . 120.0 ?
    C1 C2 H2 . . 120.0 ?
    C4 C3 C2 . . 120.49(16) ?
    C4 C3 H3 . . 119.8 ?
    C2 C3 H3 . . 119.8 ?
    C3 C4 C5 . . 119.45(16) ?
    C3 C4 H4 . . 120.3 ?
    C5 C4 H4 . . 120.3 ?
    C6 C5 C4 . . 121.39(16) ?
    C6 C5 H5 . . 119.3 ?
    C4 C5 H5 . . 119.3 ?
    C5 C6 C1 . . 118.35(14) ?
    C5 C6 C7 . . 121.23(14) ?
    C1 C6 C7 . . 120.36(13) ?
    O1 C7 C6 . . 110.43(12) ?
    O1 C7 C8 . . 105.22(12) ?
    C6 C7 C8 . . 114.96(12) ?
    O1 C7 H7 . . 108.7 ?
    C6 C7 H7 . . 108.7 ?
    C8 C7 H7 . . 108.7 ?
    N1 C8 C11 . . 110.64(12) ?
    N1 C8 C7 . . 101.88(12) ?
    C11 C8 C7 . . 115.52(12) ?
    N1 C8 H8 . . 109.5 ?
    C11 C8 H8 . . 109.5 ?
    C7 C8 H8 . . 109.5 ?
    O1 C9 N1 . . 104.16(14) ?
    O1 C9 H9A . . 110.9 ?
    N1 C9 H9A . . 110.9 ?
    O1 C9 H9B . . 110.9 ?
    N1 C9 H9B . . 110.9 ?
    H9A C9 H9B . . 108.9 ?
    N1 C10 H10A . . 109.5 ?
    N1 C10 H10B . . 109.5 ?
    H10A C10 H10B . . 109.5 ?
    N1 C10 H10C . . 109.5 ?
    H10A C10 H10C . . 109.5 ?
    H10B C10 H10C . . 109.5 ?
    C12 C11 C16 . . 118.61(15) ?
    C12 C11 C8 . . 120.11(15) ?
    C16 C11 C8 . . 121.28(14) ?
    C11 C12 C13 . . 121.06(19) ?
    C11 C12 H12 . . 119.5 ?
    C13 C12 H12 . . 119.5 ?
    C14 C13 C12 . . 119.61(18) ?
    C14 C13 H13 . . 120.2 ?
    C12 C13 H13 . . 120.2 ?
    C13 C14 C15 . . 120.65(18) ?
    C13 C14 H14 . . 119.7 ?
    C15 C14 H14 . . 119.7 ?
    C14 C15 C16 . . 119.94(19) ?
    C14 C15 H15 . . 120.0 ?
    C16 C15 H15 . . 120.0 ?
    O2 C16 C15 . . 124.24(16) ?
    O2 C16 C11 . . 115.64(13) ?
    C15 C16 C11 . . 120.12(16) ?
    O2 C17 C18 . . 114.82(14) ?
    O2 C17 H17A . . 108.6 ?
    C18 C17 H17A . . 108.6 ?
    O2 C17 H17B . . 108.6 ?
    C18 C17 H17B . . 108.6 ?
    H17A C17 H17B . . 107.5 ?
    C17 C18 C19 . . 116.37(15) ?
    C17 C18 H18A . . 108.2 ?
    C19 C18 H18A . . 108.2 ?
    C17 C18 H18B . . 108.2 ?
    C19 C18 H18B . . 108.2 ?
    H18A C18 H18B . . 107.3 ?
    C20 C19 C18 . . 115.66(16) ?
    C20 C19 H19A . . 108.4 ?
    C18 C19 H19A . . 108.4 ?
    C20 C19 H19B . . 108.4 ?
    C18 C19 H19B . . 108.4 ?
    H19A C19 H19B . . 107.4 ?
    O3 C20 C19 . . 115.15(14) ?
    O3 C20 H20A . . 108.5 ?
    C19 C20 H20A . . 108.5 ?
    O3 C20 H20B . . 108.5 ?
    C19 C20 H20B . . 108.5 ?
    H20A C20 H20B . . 107.5 ?
    C9 N1 C10 . . 114.09(16) ?
    C9 N1 C8 . . 103.75(13) ?
    C10 N1 C8 . . 112.89(15) ?
    C9 O1 C7 . . 106.60(12) ?
    C16 O2 C17 . . 120.20(13) ?
    C1 O3 C20 . . 118.54(13) ?
loop_
    _geom_torsion_atom_site_label_1
    _geom_torsion_atom_site_label_2
    _geom_torsion_atom_site_label_3
    _geom_torsion_atom_site_label_4
    _geom_torsion_site_symmetry_1
    _geom_torsion_site_symmetry_2
    _geom_torsion_site_symmetry_3
    _geom_torsion_site_symmetry_4
    _geom_torsion
    _geom_torsion_publ_flag
    O3 C1 C2 C3 . . . . 176.77(15) ?
    C6 C1 C2 C3 . . . . -0.9(2) ?
    C1 C2 C3 C4 . . . . 0.4(3) ?
    C2 C3 C4 C5 . . . . 0.4(3) ?
    C3 C4 C5 C6 . . . . -0.7(3) ?
    C4 C5 C6 C1 . . . . 0.2(2) ?
    C4 C5 C6 C7 . . . . -176.75(15) ?
    O3 C1 C6 C5 . . . . -177.30(13) ?
    C2 C1 C6 C5 . . . . 0.6(2) ?
    O3 C1 C6 C7 . . . . -0.3(2) ?
    C2 C1 C6 C7 . . . . 177.57(14) ?
    C5 C6 C7 O1 . . . . 5.6(2) ?
    C1 C6 C7 O1 . . . . -171.33(13) ?
    C5 C6 C7 C8 . . . . -113.29(16) ?
    C1 C6 C7 C8 . . . . 69.83(18) ?
    O1 C7 C8 N1 . . . . 8.90(15) ?
    C6 C7 C8 N1 . . . . 130.61(13) ?
    O1 C7 C8 C11 . . . . 128.87(13) ?
    C6 C7 C8 C11 . . . . -109.42(15) ?
    N1 C8 C11 C12 . . . . 45.81(19) ?
    C7 C8 C11 C12 . . . . -69.25(18) ?
    N1 C8 C11 C16 . . . . -133.28(15) ?
    C7 C8 C11 C16 . . . . 111.66(15) ?
    C16 C11 C12 C13 . . . . 0.2(2) ?
    C8 C11 C12 C13 . . . . -178.90(16) ?
    C11 C12 C13 C14 . . . . -0.1(3) ?
    C12 C13 C14 C15 . . . . -0.2(3) ?
    C13 C14 C15 C16 . . . . 0.4(3) ?
    C14 C15 C16 O2 . . . . 178.93(16) ?
    C14 C15 C16 C11 . . . . -0.2(3) ?
    C12 C11 C16 O2 . . . . -179.29(14) ?
    C8 C11 C16 O2 . . . . -0.2(2) ?
    C12 C11 C16 C15 . . . . -0.1(2) ?
    C8 C11 C16 C15 . . . . 179.04(15) ?
    O2 C17 C18 C19 . . . . 54.9(2) ?
    C17 C18 C19 C20 . . . . -90.5(2) ?
    C18 C19 C20 O3 . . . . 83.15(19) ?
    O1 C9 N1 C10 . . . . 167.06(15) ?
    O1 C9 N1 C8 . . . . 43.82(17) ?
    C11 C8 N1 C9 . . . . -154.70(14) ?
    C7 C8 N1 C9 . . . . -31.35(16) ?
    C11 C8 N1 C10 . . . . 81.28(18) ?
    C7 C8 N1 C10 . . . . -155.38(15) ?
    N1 C9 O1 C7 . . . . -38.20(17) ?
    C6 C7 O1 C9 . . . . -107.21(15) ?
    C8 C7 O1 C9 . . . . 17.41(16) ?
    C15 C16 O2 C17 . . . . 9.1(2) ?
    C11 C16 O2 C17 . . . . -171.70(14) ?
    C18 C17 O2 C16 . . . . 70.1(2) ?
    C2 C1 O3 C20 . . . . 0.2(2) ?
    C6 C1 O3 C20 . . . . 177.96(13) ?
    C19 C20 O3 C1 . . . . 77.49(19) ?
loop_
    _geom_hbond_atom_site_label_D
    _geom_hbond_atom_site_label_H
    _geom_hbond_atom_site_label_A
    _geom_hbond_site_symmetry_A
    _geom_hbond_distance_DH
    _geom_hbond_distance_HA
    _geom_hbond_distance_DA
    _geom_hbond_angle_DHA
    C5 H5 O1 . 0.93 2.37 2.735(2) 103
    C8 H8 O2 . 0.98 2.32 2.767(2) 107
    C14 H14 O1 2_645 0.93 2.56 3.396(2) 150
data_global
_journal_date_recd_electronic     2010-11-30
_journal_date_accepted     2010-12-14
_journal_name_full     'Acta Crystallographica, Section E'
_journal_year     2011
_journal_volume     67
_journal_issue      2
_journal_page_first     o469
_journal_page_last     o469
_journal_paper_category     QO
_journal_coeditor_code     BT5428
_publ_contact_author_name     'P. R. Seshadri'
_publ_contact_author_address
;
Department of Physics
PostGraduate & Research Department of Physics, Agurchand Manmull Jain College,
Chennai 600 114,
India
;
_publ_contact_author_email     seshadri_pr@yahoo.com
_publ_contact_author_fax     ?
_publ_contact_author_phone     '919444225095'
_publ_section_title
;
4,9-Dioxa-1,3(1,2)-dibenzena-2(4,5)-1,3-oxazolidinacyclononaphane
;
loop_
    _publ_author_name
    _publ_author_footnote
    _publ_author_address
    'B. Balakrishnan' .
;
Department of Physics
P. T. Lee Chengalvaraya Naicker College of Engineering & Technology
Kancheepuram 631 502
India
;
    'P. R. Seshadri' .
;
PostGraduate & Research Department of Physics
Agurchand Manmull Jain College
Chennai 600 114
India
;
    'S.Purushothaman' .
;
Department of Organic Chemistry
University of Madras
Guindy Campus
Chennai 600 025
India
;
    'R. Raghunathan' .
;
Department of Organic Chemistry
University of Madras
Guindy Campus
Chennai 600 025
India
;
