# Supplementary material for: 4,9-Dioxa-1,3(1,2)-dibenzena-2(4,5)-1,3-oxazolidinacyclononaphane
Source: Acta Crystallogr Sect E Struct Rep Online. 2011 Jan 22;67(Pt 2):o469. doi: 10.1107/S1600536810052517 (PMC3051461; doi:10.1107/S1600536810052517)
Supplement: Supplementary file 2 [file e-67-0o469-Isup2.hkl]

#
# h,k,l, Fc-squared, Fo-squared, sigma(Fo-squared) and status flag
#
data_I
_shelx_title ' balabk9 in P2(1)/c'
_shelx_refln_list_code          4
_shelx_F_calc_maximum      136.03
_exptl_crystal_F_000       696.00
_reflns_d_resolution_high  0.7692
 
loop_
 _symmetry_equiv_pos_as_xyz
 'x, y, z'
 '-x, y+1/2, -z+1/2'
 '-x, -y, -z'
 'x, -y-1/2, z-1/2'
 
_cell_length_a     9.5193
_cell_length_b    13.0996
_cell_length_c    13.6000
_cell_angle_alpha  90.000
_cell_angle_beta   96.704
_cell_angle_gamma  90.000
 
_shelx_F_squared_multiplier     1.000
 
loop_
 _refln_index_h
 _refln_index_k
 _refln_index_l
 _refln_F_squared_calc
 _refln_F_squared_meas
 _refln_F_squared_sigma
 _refln_observed_status
   1   0   0     4617.14     3467.30    457.33 o
   2   0   0     1712.58     1541.04     23.87 o
   3   0   0     1796.70     1687.98     23.54 o
   4   0   0     4025.78     4103.54     59.84 o
   5   0   0      240.21      264.87      5.62 o
   6   0   0      438.83      492.09     10.28 o
   7   0   0       28.84       33.15      2.26 o
   8   0   0       46.48       36.63      5.11 o
   9   0   0      243.27      209.91      7.54 o
  10   0   0      108.45      107.80      7.66 o
  11   0   0       68.40       83.68      6.14 o
  12   0   0       20.24       13.64      4.05 o
   1   1   0     3350.69     3203.51     34.45 o
   2   1   0     8357.47     8133.71     84.16 o
   3   1   0       39.43       42.36      0.87 o
   4   1   0      414.45      452.69      5.56 o
   5   1   0      374.34      382.69      6.08 o
   6   1   0        1.09        3.01      0.79 o
   7   1   0       45.98       38.26      1.79 o
   8   1   0        1.92       -1.06      1.16 o
   9   1   0       25.92       19.72      2.17 o
  10   1   0       13.57        8.01      2.16 o
  11   1   0        2.11        4.00      3.09 o
  12   1   0       16.17       20.67      3.09 o
   0   2   0     1143.26     1114.54     19.86 o
   1   2   0        0.39        1.29      0.16 o
   2   2   0      768.20      693.00      7.14 o
   3   2   0      826.85      826.51      9.29 o
   4   2   0      409.56      445.98      5.63 o
   5   2   0     1391.28     1439.30     18.21 o
   6   2   0      313.49      299.57      4.74 o
   7   2   0        8.98        6.24      1.10 o
   8   2   0        5.63       -0.24      1.33 o
   9   2   0       41.85       28.61      2.26 o
  10   2   0       16.49        9.64      2.18 o
  11   2   0       48.90       54.51      3.66 o
  12   2   0       21.57       30.10      3.37 o
   1   3   0      285.05      253.30      2.56 o
   2   3   0       13.08       11.06      0.42 o
   3   3   0     3224.46     3131.67     36.49 o
   4   3   0       35.86       41.50      1.21 o
   5   3   0        7.45       11.76      0.87 o
   6   3   0      162.53      153.22      3.27 o
   7   3   0        7.32        6.78      1.14 o
   8   3   0        2.36       -0.10      1.59 o
   9   3   0        1.28       -1.45      1.45 o
  10   3   0        1.14       -0.34      1.81 o
  11   3   0      111.25      102.84      5.99 o
  12   3   0        4.38        6.79      2.92 o
   0   4   0      571.87      540.66      9.09 o
   1   4   0      362.34      359.72      3.87 o
   2   4   0     1024.65     1021.71     10.33 o
   3   4   0     2024.71     1996.55     22.82 o
   4   4   0      671.86      638.53      7.78 o
   5   4   0      111.56      114.61      2.42 o
   6   4   0       11.89        9.66      0.98 o
   7   4   0       49.95       44.40      1.95 o
   8   4   0        3.26        3.52      1.59 o
   9   4   0      165.79      158.86      4.64 o
  10   4   0      100.71      103.23      4.53 o
  11   4   0        0.20        0.70      2.41 o
   1   5   0     1027.92      958.04     10.51 o
   2   5   0      577.84      592.44      6.29 o
   3   5   0      123.42      106.41      1.73 o
   4   5   0      236.60      221.94      3.09 o
   5   5   0      451.24      445.05      5.86 o
   6   5   0       67.08       63.01      1.87 o
   7   5   0      339.17      349.67      6.40 o
   8   5   0      108.99      102.97      3.84 o
   9   5   0      137.39      139.71      4.42 o
  10   5   0        1.04        1.09      2.05 o
  11   5   0       11.39       10.64      3.17 o
   0   6   0      793.16      781.19     13.20 o
   1   6   0       21.25       19.31      0.65 o
   2   6   0      671.11      758.34      8.86 o
   3   6   0      346.94      353.44      4.30 o
   4   6   0       36.26       38.37      1.08 o
   5   6   0      290.73      280.43      4.01 o
   6   6   0        0.48        0.20      0.75 o
   7   6   0       21.58       26.99      1.95 o
   8   6   0      175.56      166.91      4.38 o
   9   6   0       38.32       38.16      2.60 o
  10   6   0        6.08        8.21      2.30 o
  11   6   0        0.01       -0.11      2.19 o
   1   7   0       87.51       84.45      1.49 o
   2   7   0     1182.51     1268.93     15.66 o
   3   7   0      191.78      187.99      2.77 o
   4   7   0      247.14      275.46      3.67 o
   5   7   0      221.77      219.46      3.28 o
   6   7   0       38.45       41.10      1.54 o
   7   7   0      259.88      248.42      4.91 o
   8   7   0      148.80      140.80      3.82 o
   9   7   0       83.31       87.32      3.09 o
  10   7   0        6.82        2.83      2.14 o
  11   7   0       15.49       11.37      2.98 o
   0   8   0     1167.61     1201.76     24.08 o
   1   8   0      102.00       83.28      4.24 o
   2   8   0       42.80       48.25      1.29 o
   3   8   0       79.40       88.26      1.78 o
   4   8   0      116.65      125.53      2.25 o
   5   8   0        5.72        4.12      0.83 o
   6   8   0       67.22       58.92      1.79 o
   7   8   0        0.37        1.73      1.23 o
   8   8   0        4.23        3.10      1.31 o
   9   8   0       52.86       55.18      3.41 o
  10   8   0        0.25       -0.09      1.90 o
   1   9   0      227.57      208.22      3.73 o
   2   9   0       29.15       30.51      1.31 o
   3   9   0       60.35       54.14      1.53 o
   4   9   0      310.93      299.51      4.48 o
   5   9   0      101.81      104.22      2.22 o
   6   9   0       10.91        9.45      1.20 o
   7   9   0       29.62       26.14      1.85 o
   8   9   0        7.52        6.14      1.61 o
   9   9   0       18.25       19.97      2.58 o
  10   9   0        1.38        0.34      2.18 o
   0  10   0      442.65      447.36     10.67 o
   1  10   0      380.25      375.23      9.57 o
   2  10   0       99.95       97.42      3.69 o
   3  10   0      143.22      147.10      3.02 o
   4  10   0       92.55       90.35      2.35 o
   5  10   0        5.98        6.04      1.20 o
   6  10   0       40.65       36.35      1.65 o
   7  10   0        6.62        6.19      1.51 o
   8  10   0        1.97        0.55      1.55 o
   9  10   0        0.36        0.80      1.79 o
   1  11   0       64.47       55.77      2.20 o
   2  11   0        0.59       -0.64      1.19 o
   3  11   0      188.51      173.70      3.62 o
   4  11   0       29.42       23.88      1.74 o
   5  11   0        4.37        3.83      1.18 o
   6  11   0       11.73       10.04      1.59 o
   7  11   0        3.47        5.05      1.67 o
   8  11   0        0.26       -0.42      1.55 o
   9  11   0       17.46       17.86      2.37 o
   0  12   0       34.51       38.84      3.33 o
   1  12   0        9.36       13.67      2.93 o
   2  12   0      265.09      240.76      5.47 o
   3  12   0       20.47       20.47      1.85 o
   4  12   0       91.67       82.47      2.80 o
   5  12   0        7.05        6.38      1.47 o
   6  12   0        2.17        1.52      1.41 o
   7  12   0        0.60        0.31      1.48 o
   8  12   0        1.09        2.10      2.23 o
   1  13   0        7.95        6.82      1.61 o
   2  13   0       21.71       19.83      1.85 o
   3  13   0        0.36        0.23      1.52 o
   4  13   0        0.32       -1.50      1.50 o
   5  13   0       55.67       53.72      2.74 o
   6  13   0        0.91       -0.79      1.59 o
   7  13   0        1.07       -1.18      1.69 o
   0  14   0      307.21      360.98     11.35 o
   1  14   0      271.75      293.03     26.25 o
   2  14   0       19.41        9.09      2.33 o
   3  14   0       41.34       34.72      2.32 o
   4  14   0       97.85       89.91      3.58 o
   5  14   0       27.02       27.28      2.70 o
   6  14   0       22.05       21.88      3.15 o
   1  15   0        2.93        3.08      1.63 o
   2  15   0        6.01        3.38      1.87 o
   3  15   0        0.21       -0.35      1.77 o
   4  15   0        6.65        4.84      2.69 o
   5  15   0        0.12       -0.28      2.64 o
   0  16   0       27.85       13.31      3.15 o
   1  16   0       97.45       94.34      3.65 o
   2  16   0      103.05      110.27      4.13 o
   3  16   0       18.08       24.76      2.59 o
   4  16   0       18.92       19.82      3.03 o
 -12   1   1        0.23        1.10      2.31 o
 -11   1   1       10.58        8.11      2.47 o
 -10   1   1        0.04       -1.78      1.78 o
  -9   1   1       13.50       10.85      1.95 o
  -8   1   1       45.03       41.90      1.95 o
  -7   1   1      191.63      196.91      3.82 o
  -6   1   1       30.19       23.78      1.15 o
  -5   1   1      303.49      329.19      4.89 o
  -4   1   1      260.31      242.78      3.01 o
  -3   1   1      105.66       96.49      1.31 o
  -2   1   1      423.00      429.79      6.98 o
  -1   1   1     2927.06     2870.49     28.99 o
   0   1   1     1136.16      764.07     15.72 o
   1   1   1     1079.97     1102.13     10.50 o
   2   1   1     1826.13     1727.84     17.30 o
   3   1   1      107.70       99.15      1.52 o
   4   1   1     1601.46     1628.62     18.27 o
   5   1   1       42.02       38.27      1.29 o
   6   1   1       14.73       20.44      1.19 o
   7   1   1      160.63      155.77      3.53 o
   8   1   1       37.63       36.53      2.23 o
   9   1   1       31.80       33.80      3.12 o
  10   1   1       23.28       18.33      3.13 o
  11   1   1       20.26       19.75      2.80 o
  12   1   1        3.13        2.15      2.55 o
 -12   2   1       36.79       37.51      3.57 o
 -11   2   1        0.11       -1.36      2.28 o
 -10   2   1       21.23       20.14      2.55 o
  -9   2   1       59.69       54.07      2.74 o
  -8   2   1      113.05      113.54      3.76 o
  -7   2   1      162.54      165.83      3.18 o
  -6   2   1       79.01       79.24      2.00 o
  -5   2   1       32.33       31.83      1.30 o
  -4   2   1     1154.36     1075.10     12.51 o
  -3   2   1      193.77      198.88      2.61 o
  -2   2   1     2756.28     2762.66     24.85 o
  -1   2   1      346.85      347.53      3.43 o
   0   2   1      645.52      690.58      7.82 o
   1   2   1      344.42      356.17      3.51 o
   2   2   1      483.20      466.42      5.03 o
   3   2   1      331.62      318.62      3.83 o
   4   2   1      103.18       95.77      1.87 o
   5   2   1       67.12       85.88      1.93 o
   6   2   1      168.95      175.56      3.16 o
   7   2   1       23.15       24.74      1.45 o
   8   2   1        6.29        6.66      1.52 o
   9   2   1        2.34        3.91      2.02 o
  10   2   1       54.02       56.25      3.80 o
  11   2   1        1.77       -2.06      2.06 o
  12   2   1        8.87        7.10      2.90 o
 -12   3   1       17.95       20.00      3.19 o
 -11   3   1        1.64        4.29      2.13 o
 -10   3   1        5.77        1.20      1.87 o
  -9   3   1       39.25       39.32      2.50 o
  -8   3   1       20.96       22.90      1.83 o
  -7   3   1        2.41        0.64      0.90 o
  -6   3   1       70.29       74.57      2.00 o
  -5   3   1       75.67       55.36      1.70 o
  -4   3   1      338.51      295.79      4.08 o
  -3   3   1      860.26      856.58      9.36 o
  -2   3   1     5560.57     5444.42     51.99 o
  -1   3   1     4028.39     4200.61     40.20 o
   0   3   1     3660.87     3696.08     40.83 o
   1   3   1      751.50      785.57      7.78 o
   2   3   1     1815.60     1719.96     17.73 o
   3   3   1      641.29      643.03      7.62 o
   4   3   1     1150.53     1164.53     13.63 o
   5   3   1      242.37      275.28      4.11 o
   6   3   1       73.08       82.70      2.23 o
   7   3   1        2.33        0.30      0.99 o
   8   3   1       66.09       65.37      3.00 o
   9   3   1        1.12       -1.73      1.73 o
  10   3   1        0.21       -1.77      1.77 o
  11   3   1       10.68        5.43      2.74 o
 -12   4   1        4.26        4.08      6.80 o
 -11   4   1       37.54       43.91      3.50 o
 -10   4   1        0.00       -1.44      1.84 o
  -9   4   1       39.34       33.04      2.44 o
  -8   4   1       19.29       14.12      1.67 o
  -7   4   1      166.78      163.96      3.23 o
  -6   4   1      148.67      141.61      2.94 o
  -5   4   1      355.50      312.75      4.64 o
  -4   4   1       38.68       42.30      1.12 o
  -3   4   1        0.17        1.13      0.40 o
  -2   4   1      617.89      647.86      6.31 o
  -1   4   1       16.93       16.05      0.38 o
   0   4   1      447.86      450.12      5.93 o
   1   4   1      457.51      475.47      5.38 o
   2   4   1        0.00        0.39      0.29 o
   3   4   1      261.47      253.46      3.43 o
   4   4   1      107.12      115.21      1.97 o
   5   4   1       71.33       68.26      1.72 o
   6   4   1       13.66       11.30      1.07 o
   7   4   1      345.99      321.31      6.03 o
   8   4   1        7.51        9.13      1.79 o
   9   4   1        2.81        1.77      1.74 o
  10   4   1       32.99       36.92      3.09 o
  11   4   1        0.93       -1.34      2.24 o
 -11   5   1       78.50       80.85      4.69 o
 -10   5   1       26.41       29.39      2.69 o
  -9   5   1       69.59       66.58      2.97 o
  -8   5   1        7.82        6.16      1.58 o
  -7   5   1      365.17      358.19      5.92 o
  -6   5   1      254.58      258.47      4.62 o
  -5   5   1      147.98      142.88      2.48 o
  -4   5   1      102.37      107.04      1.79 o
  -3   5   1     1879.03     1930.46     19.80 o
  -2   5   1     1909.61     2089.40     24.12 o
  -1   5   1       52.86       62.99      1.05 o
   0   5   1     1335.22     1365.35     18.87 o
   1   5   1        1.01        0.77      0.30 o
   2   5   1       48.10       53.52      0.97 o
   3   5   1      103.16      118.85      1.89 o
   4   5   1      223.61      227.17      3.32 o
   5   5   1        0.07       -0.37      0.63 o
   6   5   1      469.65      473.31      6.90 o
   7   5   1      548.04      546.33      9.11 o
   8   5   1       58.46       62.21      2.91 o
   9   5   1      415.49      428.59      8.82 o
  10   5   1       97.77      101.10      4.55 o
  11   5   1       27.32       37.29      3.82 o
 -11   6   1       12.34       19.40      2.85 o
 -10   6   1      167.65      184.70      5.40 o
  -9   6   1       38.01       39.83      2.48 o
  -8   6   1        0.01        0.83      1.43 o
  -7   6   1     2254.35     2180.69     29.32 o
  -6   6   1      878.08      840.11     10.34 o
  -5   6   1      242.70      268.69      3.62 o
  -4   6   1       15.76       17.63      0.75 o
  -3   6   1      893.37      924.81     10.31 o
  -2   6   1      385.14      390.17      5.42 o
  -1   6   1      101.55      114.19      1.66 o
   0   6   1      279.88      314.72      4.16 o
   1   6   1     1072.57     1075.04     13.79 o
   2   6   1     1617.10     1701.81     18.04 o
   3   6   1      627.10      703.25      8.98 o
   4   6   1      445.42      438.59      5.64 o
   5   6   1      116.92      100.28      2.18 o
   6   6   1      683.01      679.42      8.99 o
   7   6   1       86.68       87.75      2.80 o
   8   6   1       27.41       29.60      1.96 o
   9   6   1       67.71       73.37      3.04 o
  10   6   1        6.67        3.97      2.02 o
  11   6   1        1.11        0.48      2.43 o
 -11   7   1       10.52       13.43      2.88 o
 -10   7   1       29.78       35.09      2.70 o
  -9   7   1      129.15      129.14      4.02 o
  -8   7   1        6.03       10.69      1.60 o
  -7   7   1      326.29      318.52      5.99 o
  -6   7   1       79.71       75.51      1.96 o
  -5   7   1      348.95      350.99      4.37 o
  -4   7   1      178.12      185.82      2.71 o
  -3   7   1        8.54       11.01      0.72 o
  -2   7   1       54.75       40.67      0.99 o
  -1   7   1      414.03      432.97      5.41 o
   0   7   1       19.31       18.94      0.71 o
   1   7   1      275.12      307.12      4.38 o
   2   7   1      185.71      193.33      2.73 o
   3   7   1      896.19      949.56     10.63 o
   4   7   1       63.11       62.49      1.51 o
   5   7   1      113.35      119.84      2.27 o
   6   7   1      250.61      248.10      4.02 o
   7   7   1     1673.12     1663.84     22.06 o
   8   7   1       61.31       60.08      2.47 o
   9   7   1       27.93       31.08      2.62 o
  10   7   1        7.71       14.80      2.72 o
  11   7   1       95.77      107.87      5.48 o
 -10   8   1        0.22        1.89      2.22 o
  -9   8   1        0.00        2.12      1.78 o
  -8   8   1       46.90       47.72      2.23 o
  -7   8   1      178.81      185.13      4.18 o
  -6   8   1      433.69      441.51      6.28 o
  -5   8   1      323.55      311.75      4.39 o
  -4   8   1       80.57       66.05      1.64 o
  -3   8   1      114.21      136.61      2.62 o
  -2   8   1      954.14     1044.71     13.03 o
  -1   8   1       29.35       29.13      0.92 o
   0   8   1       57.63       52.80      1.24 o
   1   8   1      594.42      594.43      8.69 o
   2   8   1      759.10      796.18     11.14 o
   3   8   1      471.56      505.17      5.96 o
   4   8   1      110.73      106.56      2.20 o
   5   8   1       86.58       85.62      1.91 o
   6   8   1       22.84       28.03      1.53 o
   7   8   1      164.59      159.48      3.59 o
   8   8   1        7.02        8.35      1.56 o
   9   8   1        0.45        0.64      1.71 o
  10   8   1        2.75        1.89      2.13 o
 -10   9   1        5.32        2.99      2.28 o
  -9   9   1        0.26       -1.87      1.87 o
  -8   9   1       19.83       20.57      1.96 o
  -7   9   1       11.12       11.88      1.68 o
  -6   9   1       12.35       13.70      1.19 o
  -5   9   1       99.87       94.00      2.31 o
  -4   9   1      481.16      453.70      6.62 o
  -3   9   1       57.17       58.68      1.44 o
  -2   9   1       62.45       73.97      1.60 o
  -1   9   1       13.12       17.63      1.72 o
   0   9   1       64.30       73.82      3.47 o
   1   9   1      138.97      128.16      2.50 o
   2   9   1      111.77      108.33      2.15 o
   3   9   1       57.05       57.32      1.68 o
   4   9   1       31.24       32.46      1.05 o
   5   9   1       79.91       69.95      1.86 o
   6   9   1      554.42      514.68      8.10 o
   7   9   1       30.75       30.84      1.84 o
   8   9   1        5.78        8.04      1.63 o
   9   9   1        0.02        0.52      1.66 o
  10   9   1       17.52       23.80      2.93 o
 -10  10   1        0.83        5.96      5.42 o
  -9  10   1        1.34        1.45      1.71 o
  -8  10   1        1.99        1.63      1.59 o
  -7  10   1        8.12        6.04      1.60 o
  -6  10   1       71.17       62.23      2.68 o
  -5  10   1      149.05      152.41      3.28 o
  -4  10   1      186.98      175.90      2.92 o
  -3  10   1       17.69       15.88      0.90 o
  -2  10   1        1.98       -0.47      0.78 o
  -1  10   1        1.33        0.65      0.78 o
   0  10   1       37.61       34.63      1.51 o
   1  10   1       26.08       23.38      1.32 o
   2  10   1      104.70      102.71      2.16 o
   3  10   1      113.90      115.46      2.65 o
   4  10   1       13.27       11.29      1.51 o
   5  10   1      132.46      118.69      2.78 o
   6  10   1        2.83        1.53      1.12 o
   7  10   1       18.76       15.50      2.07 o
   8  10   1       29.44       34.03      2.29 o
   9  10   1        0.22       -1.20      1.96 o
  -9  11   1       27.05       30.07      2.43 o
  -8  11   1       23.06       23.38      2.24 o
  -7  11   1       46.46       51.50      2.76 o
  -6  11   1        1.28       -1.01      1.31 o
  -5  11   1        1.77       -1.11      1.11 o
  -4  11   1        3.85        4.94      1.14 o
  -3  11   1      182.57      171.16      4.46 o
  -2  11   1       31.26       30.48      2.02 o
  -1  11   1      267.78      252.61      7.86 o
   0  11   1      414.81      450.91     18.64 o
   1  11   1       62.09       65.53      9.53 o
   2  11   1      267.21      270.06      5.96 o
   3  11   1       34.39       32.35      1.72 o
   4  11   1       57.27       52.82      2.26 o
   5  11   1        1.29       -0.67      1.38 o
   6  11   1       10.18       12.81      1.54 o
   7  11   1       33.51       38.14      2.12 o
   8  11   1       58.88       68.49      3.47 o
   9  11   1        0.02       -1.74      1.74 o
  -8  12   1        0.65       -1.67      1.67 o
  -7  12   1        2.74       -0.47      1.58 o
  -6  12   1       24.90       37.50      3.50 o
  -5  12   1       18.62       18.07      1.52 o
  -4  12   1       57.08       46.76      2.60 o
  -3  12   1      117.51      118.59      3.72 o
  -2  12   1      160.74      164.44      5.37 o
  -1  12   1      276.32      298.50      7.81 o
   0  12   1      186.43      253.05     24.13 o
   2  12   1      508.16      485.32      9.47 o
   3  12   1       15.99       17.41      1.87 o
   4  12   1        3.23        1.73      1.29 o
   5  12   1       10.13       10.67      1.75 o
   6  12   1       31.37       31.67      2.46 o
   7  12   1       15.66       14.64      2.28 o
   8  12   1        3.55        4.24      2.18 o
  -7  13   1        1.50        0.68      2.35 o
  -6  13   1        6.71        6.16      1.94 o
  -5  13   1       86.15       96.56      4.08 o
  -4  13   1        6.42        5.94      1.76 o
  -3  13   1       84.13       85.71      3.30 o
  -2  13   1       19.71       15.15      2.10 o
  -1  13   1       22.39       29.24      4.87 o
   0  13   1       60.76      100.11      9.66 o
   1  13   1      129.28      135.99     10.16 o
   2  13   1       23.82       20.59      2.20 o
   3  13   1       61.67       60.76      2.68 o
   4  13   1       11.96       13.32      1.61 o
   5  13   1        6.85        7.55      1.75 o
   6  13   1        2.18        4.42      1.85 o
   7  13   1        0.39       -2.01      2.01 o
  -7  14   1       17.72       29.03      8.73 o
  -6  14   1        0.76        1.66      2.88 o
  -5  14   1        0.24        1.54      2.28 o
  -4  14   1       24.31       32.17      2.47 o
  -3  14   1       13.33       13.99      2.12 o
  -2  14   1        0.04        0.02      1.54 o
  -1  14   1       23.98       25.82      2.06 o
   0  14   1       37.49       37.61      2.72 o
   1  14   1        2.32        1.21      1.63 o
   2  14   1       22.88       22.91      1.94 o
   3  14   1        3.17        0.14      1.58 o
   4  14   1        9.04       10.53      2.04 o
   5  14   1       39.32       41.63      2.70 o
   6  14   1        1.08        1.61      1.63 o
  -5  15   1       38.33       40.69      4.55 o
  -4  15   1       68.68       64.39      3.55 o
  -3  15   1       34.22       37.54      2.52 o
  -2  15   1       13.79       15.67      2.01 o
  -1  15   1       45.06       47.55      2.60 o
   0  15   1       78.76       72.06      3.53 o
   1  15   1       25.03       25.59      2.82 o
   2  15   1        5.69        5.65      1.74 o
   3  15   1        3.46        5.03      1.89 o
   4  15   1        0.53       -0.09      1.93 o
   5  15   1        0.38       -0.70      1.89 o
  -4  16   1        0.01        1.22      2.48 o
  -3  16   1       32.72       36.92      2.65 o
  -2  16   1        0.04       -1.75      1.75 o
  -1  16   1       28.47       28.33      2.23 o
   0  16   1        0.46       -2.28      2.28 o
   1  16   1        2.25       -1.57      2.32 o
   2  16   1        3.53        2.92      2.31 o
   3  16   1        0.00        1.03      2.01 o
   4  16   1        4.42        2.59      4.31 o
 -12   0   2       50.40       49.43      4.81 o
 -11   0   2        5.57        8.44      2.96 o
 -10   0   2       16.74       16.64      3.53 o
  -9   0   2       41.49       41.18      4.03 o
  -8   0   2        5.20        3.89      1.87 o
  -7   0   2      603.26      579.47     12.07 o
  -6   0   2      285.46      304.67      6.44 o
  -5   0   2     1225.97     1354.27     21.89 o
  -4   0   2       83.11       94.28      2.47 o
  -3   0   2      159.25      149.01      2.56 o
  -2   0   2    18504.83    18297.70    261.11 o
  -1   0   2     6664.77     7481.79    163.05 o
   0   0   2      179.60      191.14      2.87 o
   1   0   2     6454.07     6505.19     97.50 o
   2   0   2    14993.47    14343.77    230.60 o
   3   0   2      218.05      183.90      3.24 o
   4   0   2     1992.05     2019.88     34.05 o
   5   0   2      427.27      485.45      9.30 o
   6   0   2      163.39      137.64      3.85 o
   7   0   2       78.74       70.18      3.24 o
   8   0   2        4.70        1.58      2.20 o
   9   0   2      131.98      165.56      8.29 o
  10   0   2      113.32      114.51     15.78 o
  11   0   2       16.11        2.76      4.68 o
  12   0   2       17.46       19.39      4.49 o
 -12   1   2       25.07       34.54      3.46 o
 -11   1   2       13.45       13.21      2.26 o
 -10   1   2       43.74       40.37      2.83 o
  -9   1   2       68.04       64.35      2.96 o
  -8   1   2       65.83       57.31      2.25 o
  -7   1   2        2.95        4.72      1.01 o
  -6   1   2       48.55       51.32      1.56 o
  -5   1   2      302.06      310.80      4.64 o
  -4   1   2     1396.31     1405.69     14.40 o
  -3   1   2       26.49       28.20      0.65 o
  -2   1   2      682.77      717.53      8.87 o
  -1   1   2       12.57        8.85      0.43 o
   0   1   2    15277.48    15521.38    134.03 o
   1   1   2     6737.07     6744.96     82.54 o
   2   1   2    10204.04     9648.55     97.83 o
   3   1   2      200.64      207.16      2.63 o
   4   1   2     2087.35     2204.81     25.32 o
   5   1   2      100.07      114.70      2.89 o
   6   1   2        1.34       -0.67      0.67 o
   7   1   2      258.33      232.97      4.20 o
   8   1   2        0.28        3.69      1.39 o
   9   1   2      170.56      154.91      5.89 o
  10   1   2       87.65       71.79      5.39 o
  11   1   2       20.99       18.07      3.46 o
  12   1   2       19.13       24.28      4.20 o
 -12   2   2       30.59       38.90      3.15 o
 -11   2   2       35.46       44.19      3.00 o
 -10   2   2        6.31        6.22      1.98 o
  -9   2   2       14.33       11.59      1.89 o
  -8   2   2        3.69        1.90      1.29 o
  -7   2   2      210.70      216.80      3.84 o
  -6   2   2        5.43        3.21      0.78 o
  -5   2   2      123.35      130.63      3.80 o
  -4   2   2      277.56      264.73      3.51 o
  -3   2   2     1715.44     1725.59     17.60 o
  -2   2   2      315.55      323.79      4.04 o
  -1   2   2     7684.02     7801.02     74.87 o
   0   2   2    15900.07    15495.00    147.93 o
   1   2   2        0.97        2.20      0.25 o
   2   2   2      126.01      128.70      1.80 o
   3   2   2      242.58      229.67      3.08 o
   4   2   2      115.04      115.19      2.43 o
   5   2   2      368.97      408.43      6.16 o
   6   2   2       51.72       45.45      1.66 o
   7   2   2       16.92       17.54      1.28 o
   8   2   2      294.24      287.23      6.48 o
   9   2   2        0.22        3.10      2.01 o
  10   2   2        0.44        1.08      2.42 o
  11   2   2        0.57        4.93      2.89 o
 -12   3   2        2.87        5.89      2.41 o
 -11   3   2        4.77        6.78      2.16 o
 -10   3   2       35.00       37.31      2.82 o
  -9   3   2       29.94       36.75      2.33 o
  -8   3   2      129.80      118.26      3.34 o
  -7   3   2        7.50        5.23      1.01 o
  -6   3   2      129.20      109.98      2.30 o
  -5   3   2      974.80     1028.72     12.63 o
  -4   3   2      154.27      146.89      2.27 o
  -3   3   2      412.64      410.03      4.75 o
  -2   3   2       18.67       22.30      0.57 o
  -1   3   2     3714.78     3786.68     38.52 o
   0   3   2     5117.48     5251.14     56.13 o
   1   3   2     4015.67     3960.81     38.48 o
   2   3   2      919.00      952.96      9.70 o
   3   3   2      173.49      149.22      2.36 o
   4   3   2        7.85       12.66      0.85 o
   5   3   2       25.83       36.03      2.32 o
   6   3   2      116.08       98.96      2.40 o
   7   3   2       85.11       93.75      2.75 o
   8   3   2       32.00       41.22      2.57 o
   9   3   2      112.20      111.18      4.88 o
  10   3   2        1.52       -2.07      2.07 o
  11   3   2        1.92        2.23      2.46 o
 -12   4   2       74.37       94.58      6.09 o
 -11   4   2        2.11        0.74      2.12 o
 -10   4   2        9.87        7.90      2.19 o
  -9   4   2      161.24      153.55      4.29 o
  -8   4   2       72.75       73.91      2.65 o
  -7   4   2       11.23        9.38      1.18 o
  -6   4   2        0.01       -0.64      0.64 o
  -5   4   2        8.59        9.60      0.79 o
  -4   4   2     1002.83      973.69     10.73 o
  -3   4   2      199.84      198.07      2.59 o
  -2   4   2      454.02      465.89      4.87 o
  -1   4   2      270.27      305.88      3.35 o
   0   4   2       93.85       80.48      1.42 o
   1   4   2       56.07       63.23      0.98 o
   2   4   2      811.60      809.73      8.93 o
   3   4   2      866.27      938.35     10.98 o
   4   4   2      172.71      182.50      3.17 o
   5   4   2     1030.32     1054.10     13.60 o
   6   4   2        7.01        4.74      1.03 o
   7   4   2       25.55       21.89      1.64 o
   8   4   2       74.10       74.00      3.26 o
   9   4   2       52.56       40.97      3.31 o
  10   4   2        8.11        5.40      2.50 o
  11   4   2       23.16       26.81      3.43 o
 -11   5   2       84.51       85.70      4.14 o
 -10   5   2       98.40       99.38      3.92 o
  -9   5   2      264.90      259.58      5.85 o
  -8   5   2       50.36       47.16      2.36 o
  -7   5   2      117.43      128.31      3.39 o
  -6   5   2      364.70      353.73      5.22 o
  -5   5   2        0.71       -0.56      0.56 o
  -4   5   2       10.82        7.93      0.64 o
  -3   5   2     3302.73     3549.84     35.88 o
  -2   5   2      103.40       97.07      1.50 o
  -1   5   2       88.51       90.72      1.36 o
   0   5   2       46.87       38.13      1.04 o
   1   5   2       33.22       45.49      0.98 o
   2   5   2      108.28      127.93      1.71 o
   3   5   2     1071.20     1117.88     12.63 o
   4   5   2       96.47       98.15      1.80 o
   5   5   2      224.03      218.27      3.51 o
   6   5   2      434.25      412.86      6.04 o
   7   5   2      473.65      451.09      7.55 o
   8   5   2        9.23        8.88      1.78 o
   9   5   2      153.42      147.63      4.96 o
  10   5   2        1.04       -2.01      2.01 o
  11   5   2       11.73       18.14      3.02 o
 -11   6   2        3.64        2.13      2.26 o
 -10   6   2       54.20       59.97      3.03 o
  -9   6   2       50.90       53.39      2.72 o
  -8   6   2       79.39       77.55      2.97 o
  -7   6   2      606.23      578.16      9.39 o
  -6   6   2      368.21      359.70      5.68 o
  -5   6   2       12.69        6.55      0.78 o
  -4   6   2       17.66       25.33      0.92 o
  -3   6   2      154.51      183.62      2.58 o
  -2   6   2        5.35        8.57      0.54 o
  -1   6   2      130.96      162.67      2.32 o
   0   6   2      149.72      128.73      2.29 o
   1   6   2        0.05       -0.44      0.44 o
   2   6   2      579.14      537.38      6.57 o
   3   6   2      519.66      487.94      5.88 o
   4   6   2      385.07      389.53      5.00 o
   5   6   2      109.59       95.79      2.03 o
   6   6   2      273.49      279.35      4.68 o
   7   6   2        0.00       -1.30      1.30 o
   8   6   2      285.60      290.99      6.25 o
   9   6   2       34.23       33.68      2.58 o
  10   6   2       20.06       17.05      2.47 o
  11   6   2        0.00       -2.24      2.24 o
 -11   7   2        5.25        6.59      2.63 o
 -10   7   2       12.32       12.96      2.18 o
  -9   7   2        0.25       -1.55      1.55 o
  -8   7   2       40.03       37.78      2.24 o
  -7   7   2        1.32        2.81      1.56 o
  -6   7   2       37.81       39.41      1.45 o
  -5   7   2       14.86       13.05      0.95 o
  -4   7   2      291.26      283.02      3.61 o
  -3   7   2        6.23        8.15      0.72 o
  -2   7   2      193.32      196.95      2.81 o
  -1   7   2      321.28      339.73      4.91 o
   0   7   2       11.27        7.97      0.81 o
   1   7   2      187.27      184.26      2.99 o
   2   7   2        0.26       -0.47      0.47 o
   3   7   2       18.11       17.02      0.78 o
   4   7   2       35.07       31.33      1.12 o
   5   7   2      400.90      384.13      5.30 o
   6   7   2      165.96      161.77      3.51 o
   7   7   2      147.21      143.92      4.07 o
   8   7   2       33.62       35.61      2.22 o
   9   7   2       19.24       20.11      2.03 o
  10   7   2       18.96       18.02      2.46 o
 -10   8   2        0.08       -1.78      1.84 o
  -9   8   2        0.09       -1.03      1.48 o
  -8   8   2       30.04       36.13      2.22 o
  -7   8   2        2.20        3.19      1.37 o
  -6   8   2       74.24       75.06      2.11 o
  -5   8   2      186.58      185.99      2.99 o
  -4   8   2       74.56       76.50      1.73 o
  -3   8   2       27.12       33.65      1.06 o
  -2   8   2      139.51      162.43      3.00 o
  -1   8   2      554.21      562.53      9.25 o
   0   8   2      273.50      241.51      5.36 o
   1   8   2      198.22      184.59      4.67 o
   2   8   2       38.98       40.74      1.14 o
   3   8   2       80.13       71.46      1.69 o
   4   8   2        2.72        3.37      0.68 o
   5   8   2      338.84      304.24      4.46 o
   6   8   2      144.14      145.31      3.34 o
   7   8   2       20.53       19.07      1.62 o
   8   8   2        4.89        4.65      1.50 o
   9   8   2       56.94       63.28      2.94 o
  10   8   2        0.59       -0.69      2.04 o
 -10   9   2        4.95        4.14      2.14 o
  -9   9   2        6.20        9.71      1.89 o
  -8   9   2       59.29       58.20      2.70 o
  -7   9   2      553.73      538.95      8.91 o
  -6   9   2       42.21       41.17      1.56 o
  -5   9   2       71.23       76.17      2.24 o
  -4   9   2       26.99       31.97      1.35 o
  -3   9   2      276.56      312.16      4.66 o
  -2   9   2      771.09      818.38     10.91 o
  -1   9   2        0.14       -1.22      1.22 o
   0   9   2      283.73      299.63      5.87 o
   1   9   2        7.13        3.46      1.11 o
   2   9   2       40.63       38.85      1.27 o
   3   9   2       16.77       22.78      1.01 o
   4   9   2       31.48       25.88      0.98 o
   5   9   2      253.74      231.12      3.77 o
   6   9   2        0.04       -1.14      1.14 o
   7   9   2      152.54      146.98      3.65 o
   8   9   2       43.10       47.78      2.30 o
   9   9   2        0.25        3.45      1.74 o
  10   9   2        0.52        2.40      2.36 o
 -10  10   2       55.57       73.82      9.59 o
  -9  10   2       22.80       26.99      2.51 o
  -8  10   2        0.74       -1.42      1.42 o
  -7  10   2        4.39        1.57      1.33 o
  -6  10   2       10.99        6.77      1.67 o
  -5  10   2       30.25       27.15      1.73 o
  -4  10   2        7.09        7.43      0.96 o
  -3  10   2      127.04      116.03      2.51 o
  -2  10   2       20.95       30.84      1.51 o
  -1  10   2      147.84      135.36      2.73 o
   0  10   2       17.06       20.35      1.54 o
   1  10   2      147.88      147.31      4.50 o
   2  10   2      240.91      240.14      4.17 o
   3  10   2        0.02       -0.86      0.86 o
   4  10   2       21.51       14.95      1.19 o
   5  10   2        0.12       -0.87      0.87 o
   6  10   2       40.63       44.06      1.91 o
   7  10   2       29.70       33.82      1.98 o
   8  10   2       23.22       24.16      2.11 o
   9  10   2        3.86        5.74      2.01 o
  -9  11   2       20.09       20.73      2.38 o
  -8  11   2       15.79       15.23      2.44 o
  -7  11   2        8.29        6.69      3.08 o
  -6  11   2        0.04       -0.10      1.60 o
  -5  11   2      180.15      173.75      4.35 o
  -4  11   2       70.95       72.64      2.66 o
  -3  11   2       17.75       10.49      1.16 o
  -2  11   2      606.97      559.70     10.62 o
  -1  11   2        0.68        2.49      2.98 o
   0  11   2      479.73      451.64     11.53 o
   1  11   2       18.04        9.82      5.10 o
   2  11   2       94.87       93.61      2.46 o
   3  11   2       28.99       35.23      2.12 o
   4  11   2       86.45       85.61      2.70 o
   5  11   2       92.42      102.48      3.33 o
   6  11   2        3.33        6.22      1.22 o
   7  11   2       16.73       15.53      1.91 o
   8  11   2        5.81        6.69      1.73 o
   9  11   2        1.19       -0.74      1.86 o
  -8  12   2        8.84       11.65      2.42 o
  -7  12   2        2.04       -0.91      2.35 o
  -6  12   2       14.18       12.97      1.99 o
  -5  12   2        0.05       -1.00      1.24 o
  -4  12   2      501.41      459.65      8.68 o
  -3  12   2       23.26       21.59      1.94 o
  -2  12   2       22.17       17.30      3.41 o
  -1  12   2      344.48      320.28      7.31 o
   0  12   2       92.11      237.03     18.05 o
   1  12   2       89.97      129.27      7.87 o
   2  12   2      236.17      231.50      5.81 o
   3  12   2       38.74       32.54      1.78 o
   4  12   2      115.66      107.34      3.12 o
   5  12   2        7.25        7.41      1.58 o
   6  12   2       10.38        7.79      1.76 o
   7  12   2       32.51       37.12      2.82 o
   8  12   2       37.70       40.47      2.72 o
  -7  13   2        0.04       -1.76      1.76 o
  -6  13   2        2.05        2.62      2.85 o
  -5  13   2       25.72       26.22      2.95 o
  -4  13   2        0.06       -0.56      1.62 o
  -3  13   2       34.11       44.14      2.46 o
  -2  13   2        4.58        0.92      2.52 o
  -1  13   2      214.71      194.55     14.56 o
   0  13   2      503.43      581.68     15.11 o
   2  13   2       52.91       55.74      5.10 o
   3  13   2        6.41        7.40      1.36 o
   4  13   2      133.47      122.08      3.48 o
   5  13   2       36.65       33.70      2.16 o
   6  13   2       12.65       15.20      2.17 o
   7  13   2       47.31       51.93      3.28 o
  -6  14   2       23.84       28.56      3.89 o
  -5  14   2       22.88       21.10      3.38 o
  -4  14   2       25.14       26.08      2.56 o
  -3  14   2        0.48       -0.30      1.51 o
  -2  14   2        7.41        5.68      1.60 o
  -1  14   2       19.46       18.18      1.95 o
   0  14   2        0.49        3.13      2.76 o
   1  14   2       10.47       10.08      2.88 o
   2  14   2       57.55       54.05      4.34 o
   3  14   2        0.29       -1.56      1.71 o
   4  14   2       40.92       42.49      2.46 o
   5  14   2        2.63        0.56      1.51 o
   6  14   2        2.88        5.87      2.71 o
  -5  15   2       50.71       57.21      4.72 o
  -4  15   2       49.86       51.06      3.62 o
  -3  15   2        0.78       -1.11      1.85 o
  -2  15   2        2.45       -0.51      1.65 o
  -1  15   2       99.45       87.34      5.60 o
   0  15   2       53.61       47.27      4.40 o
   1  15   2        0.44       -3.35      3.35 o
   2  15   2       19.78       21.63      7.05 o
   3  15   2        3.65        3.12      2.23 o
   4  15   2        6.62        5.29      1.81 o
   5  15   2        8.81        7.78      2.29 o
  -4  16   2        1.44        4.89      3.13 o
  -3  16   2        9.64       15.96      2.62 o
  -2  16   2        2.94        2.74      2.14 o
  -1  16   2       26.15       30.32      3.98 o
   0  16   2       67.26       73.85      5.21 o
   1  16   2        0.80       -2.61      2.61 o
   2  16   2       13.81       12.84      4.07 o
   3  16   2       40.77       42.46      3.06 o
 -12   1   3        0.11        0.66      2.15 o
 -11   1   3        4.57       13.24      2.28 o
 -10   1   3        1.99       -1.68      1.68 o
  -9   1   3       20.24       20.59      1.90 o
  -8   1   3       50.70       42.68      1.98 o
  -7   1   3       17.60       13.81      1.14 o
  -6   1   3      139.44      155.16      2.69 o
  -5   1   3      141.06      156.15      2.39 o
  -4   1   3        0.01       -0.43      0.43 o
  -3   1   3     1799.84     1841.51     17.52 o
  -2   1   3     3550.71     3672.20     98.17 o
  -1   1   3      504.39      571.99     19.47 o
   0   1   3    13664.88    17653.57    487.59 o
   1   1   3     5549.40     6036.62    123.82 o
   2   1   3     1193.86     1128.57     12.17 o
   3   1   3     2328.74     2367.00     27.81 o
   4   1   3        8.32       10.46      0.84 o
   5   1   3      298.90      293.08      4.79 o
   6   1   3       33.62       37.04      1.66 o
   7   1   3       34.84       35.92      1.63 o
   8   1   3        0.10        2.33      1.55 o
   9   1   3       23.13       17.80      2.71 o
  10   1   3       21.00       14.44      3.69 o
  11   1   3        8.50        7.54      2.99 o
 -12   2   3        2.65       -0.86      2.12 o
 -11   2   3        1.44        2.29      1.86 o
 -10   2   3        9.89       10.73      2.04 o
  -9   2   3       27.14       27.39      2.07 o
  -8   2   3      158.20      153.60      3.62 o
  -7   2   3       11.96       15.10      1.14 o
  -6   2   3       18.60       18.46      1.25 o
  -5   2   3        0.79       -0.56      0.56 o
  -4   2   3       61.99       53.71      1.33 o
  -3   2   3      824.21      850.96      9.10 o
  -2   2   3     7714.53     7898.34     94.85 o
  -1   2   3      816.86      766.50      8.03 o
   0   2   3     8418.90     8450.65     75.28 o
   1   2   3      947.80      909.26      8.93 o
   2   2   3        4.83        3.17      0.38 o
   3   2   3       16.95       12.03      0.70 o
   4   2   3     2989.86     3018.78     36.76 o
   5   2   3       66.87       74.55      2.51 o
   6   2   3      653.31      626.04      9.55 o
   7   2   3       15.40       15.56      1.49 o
   8   2   3      120.48      110.05      3.77 o
   9   2   3        0.38        4.89      2.23 o
  10   2   3       36.96       33.96      3.69 o
  11   2   3        9.71        8.77      4.36 o
 -12   3   3        1.71       -0.55      2.25 o
 -11   3   3        8.85        6.08      2.10 o
 -10   3   3      145.65      136.15      4.46 o
  -9   3   3       36.72       25.64      2.03 o
  -8   3   3       42.94       48.11      2.83 o
  -7   3   3      100.93       96.28      2.27 o
  -6   3   3     1099.31     1098.37     12.81 o
  -5   3   3      618.35      617.50      8.00 o
  -4   3   3       33.65       38.81      1.06 o
  -3   3   3     1156.46     1205.55     12.92 o
  -2   3   3     5226.36     5358.59     52.17 o
  -1   3   3     1356.02     1344.53     13.81 o
   0   3   3     3989.50     3979.88     38.23 o
   1   3   3       66.23       55.35      1.05 o
   2   3   3       24.67       27.58      0.71 o
   3   3   3       53.87       70.02      1.42 o
   4   3   3     1121.63     1083.43     13.44 o
   5   3   3       18.79       16.71      1.07 o
   6   3   3      149.45      161.82      4.11 o
   7   3   3      277.01      262.86      5.02 o
   8   3   3       94.53       94.60      3.65 o
   9   3   3       31.26       27.09      2.99 o
  10   3   3       53.62       47.35      3.68 o
  11   3   3        9.97       11.97      3.27 o
 -12   4   3        0.81       -3.13      6.33 o
 -11   4   3        5.45        5.74      2.43 o
 -10   4   3       89.20       92.85      3.54 o
  -9   4   3        1.84        4.21      1.61 o
  -8   4   3        3.21        2.55      1.35 o
  -7   4   3      117.18      109.47      2.54 o
  -6   4   3       24.03       14.22      1.21 o
  -5   4   3      504.23      528.45      6.74 o
  -4   4   3      389.24      377.65      4.75 o
  -3   4   3      162.22      168.01      2.42 o
  -2   4   3      145.95      165.89      2.26 o
  -1   4   3       72.42       91.49      1.34 o
   0   4   3      801.62      811.13      8.78 o
   1   4   3     1063.07     1068.31     10.87 o
   2   4   3       39.23       34.15      0.84 o
   3   4   3      184.59      197.00      2.80 o
   4   4   3      180.80      150.30      2.64 o
   5   4   3       21.53       24.00      1.23 o
   6   4   3       18.39       16.97      1.35 o
   7   4   3       65.37       65.48      2.68 o
   8   4   3       65.93       60.16      3.04 o
   9   4   3       19.06       23.85      2.95 o
  10   4   3       12.39       14.48      2.88 o
  11   4   3       54.15       64.18      5.13 o
 -11   5   3       41.93       47.55      3.63 o
 -10   5   3       63.22       65.90      3.33 o
  -9   5   3        8.08       12.84      1.95 o
  -8   5   3      144.67      148.65      3.86 o
  -7   5   3      371.90      365.53      6.52 o
  -6   5   3      149.53      139.58      2.88 o
  -5   5   3       24.99       29.71      1.17 o
  -4   5   3       32.52       22.51      0.94 o
  -3   5   3     2408.84     2520.77     27.27 o
  -2   5   3       24.15       37.79      0.97 o
  -1   5   3      207.65      197.26      2.56 o
   0   5   3       38.12       42.15      0.95 o
   1   5   3      682.28      703.25      7.57 o
   2   5   3       20.04       21.71      0.71 o
   3   5   3     2810.31     2916.81     30.88 o
   4   5   3        2.49        1.76      0.58 o
   5   5   3      266.32      264.51      4.16 o
   6   5   3      443.20      419.43      6.19 o
   7   5   3      297.54      303.14      5.95 o
   8   5   3       16.85       21.41      2.37 o
   9   5   3       18.27       16.95      2.33 o
  10   5   3       28.64       30.15      3.09 o
  11   5   3       43.00       44.56      3.61 o
 -11   6   3      121.72      128.90      5.71 o
 -10   6   3        1.89        0.63      1.81 o
  -9   6   3      184.93      177.73      5.02 o
  -8   6   3       53.76       57.11      2.63 o
  -7   6   3      107.44      110.49      3.45 o
  -6   6   3       98.88       97.68      2.45 o
  -5   6   3      259.50      262.05      3.69 o
  -4   6   3        0.06       -0.18      0.53 o
  -3   6   3        1.55       -0.53      0.53 o
  -2   6   3       64.19       62.39      1.28 o
  -1   6   3      519.54      611.25      7.20 o
   0   6   3      801.52      805.01      9.99 o
   1   6   3      659.92      700.43      8.46 o
   2   6   3      380.59      393.93      4.79 o
   3   6   3       17.39       20.69      0.89 o
   4   6   3       64.51       50.65      1.46 o
   5   6   3       44.71       46.49      1.49 o
   6   6   3      144.57      143.27      3.12 o
   7   6   3      151.45      159.84      3.87 o
   8   6   3        4.20        7.44      1.70 o
   9   6   3        2.16        3.94      2.00 o
  10   6   3        0.31        0.66      2.24 o
  11   6   3       35.73       40.35      4.36 o
 -11   7   3        3.99        3.21      2.60 o
 -10   7   3       26.54       29.44      2.60 o
  -9   7   3       54.29       60.11      2.83 o
  -8   7   3       69.93       65.45      2.75 o
  -7   7   3      237.75      213.54      4.49 o
  -6   7   3      540.67      528.78      7.16 o
  -5   7   3      308.20      310.45      4.35 o
  -4   7   3      185.95      183.77      2.99 o
  -3   7   3        5.86        4.15      0.58 o
  -2   7   3      563.55      644.59      8.29 o
  -1   7   3       65.69       63.33      1.42 o
   0   7   3     1630.63     1775.30     24.47 o
   1   7   3      182.88      222.92      7.36 o
   2   7   3      478.52      510.85      6.51 o
   3   7   3      120.78      131.33      2.17 o
   4   7   3       72.04       69.90      1.69 o
   5   7   3      782.12      778.30     10.10 o
   6   7   3      316.96      303.76      5.27 o
   7   7   3      157.88      160.99      3.83 o
   8   7   3        1.30       -0.97      1.38 o
   9   7   3      122.20      117.51      4.25 o
  10   7   3       13.62       20.42      2.63 o
 -10   8   3        1.24        0.37      2.08 o
  -9   8   3       15.50       16.24      2.05 o
  -8   8   3       58.90       59.79      2.64 o
  -7   8   3        7.39        8.74      1.53 o
  -6   8   3       13.76       17.47      1.29 o
  -5   8   3       67.22       63.81      1.82 o
  -4   8   3      174.41      168.53      3.32 o
  -3   8   3       16.56       18.87      0.87 o
  -2   8   3        9.94       13.67      0.81 o
  -1   8   3      432.54      420.93      6.42 o
   0   8   3      301.17      311.94      5.79 o
   1   8   3      542.01      567.75      8.96 o
   2   8   3       90.91       89.56      1.82 o
   3   8   3       73.61       77.05      1.82 o
   4   8   3      139.34      142.34      2.47 o
   5   8   3      384.53      365.41      5.67 o
   6   8   3       67.27       67.37      2.28 o
   7   8   3      295.54      292.19      5.87 o
   8   8   3        5.05        5.39      1.68 o
   9   8   3       14.90       16.65      2.01 o
  10   8   3        0.06       -0.65      2.07 o
 -10   9   3        0.42       -0.70      2.26 o
  -9   9   3        0.03       -1.23      1.79 o
  -8   9   3       19.47       27.76      2.44 o
  -7   9   3       72.83       80.51      2.90 o
  -6   9   3       31.61       29.88      1.63 o
  -5   9   3      127.36      118.69      3.02 o
  -4   9   3       12.02       12.71      1.20 o
  -3   9   3      189.74      179.05      3.51 o
  -2   9   3        1.34        1.44      0.70 o
  -1   9   3       60.18       63.20      1.83 o
   0   9   3       81.30       79.23      2.58 o
   1   9   3      226.92      220.34      4.51 o
   2   9   3        0.31        0.05      0.71 o
   3   9   3      107.05       84.59      1.91 o
   4   9   3        0.27        0.20      0.90 o
   5   9   3       76.67       72.04      2.37 o
   6   9   3        7.07        5.15      1.34 o
   7   9   3        4.06        4.65      1.52 o
   8   9   3        0.32       -0.18      1.83 o
   9   9   3        1.36       -0.35      1.71 o
  -9  10   3        0.56       -1.77      1.77 o
  -8  10   3       74.12       77.28      3.43 o
  -7  10   3       80.21       87.74      3.94 o
  -6  10   3       42.45       41.95      2.51 o
  -5  10   3        8.52       13.71      1.51 o
  -4  10   3        6.32        3.95      0.97 o
  -3  10   3       55.85       57.88      2.03 o
  -2  10   3       57.90       57.29      1.87 o
  -1  10   3        1.96        0.87      0.88 o
   0  10   3       25.51       33.24      2.00 o
   1  10   3        6.71        6.16      1.29 o
   2  10   3      711.91      686.74     10.31 o
   3  10   3       17.15       21.88      1.81 o
   4  10   3      187.14      166.97      3.43 o
   5  10   3        0.88        1.15      1.18 o
   6  10   3      259.79      250.34      4.77 o
   7  10   3       29.20       30.91      1.98 o
   8  10   3       16.32       16.16      2.02 o
   9  10   3        7.46        5.27      2.54 o
  -9  11   3        6.78        0.54      2.55 o
  -8  11   3        4.55        4.10      2.12 o
  -7  11   3       29.68       35.17      2.79 o
  -6  11   3       92.58       83.93      3.62 o
  -5  11   3       43.71       45.80      2.24 o
  -4  11   3       57.12       59.22      2.67 o
  -3  11   3        0.89        0.12      1.24 o
  -2  11   3      138.41      133.42      3.14 o
  -1  11   3      434.07      451.58      8.89 o
   0  11   3      153.74      216.09     11.66 o
   1  11   3      444.03      475.98     11.42 o
   2  11   3       79.54       93.93      7.92 o
   3  11   3        0.80       -0.91      0.91 o
   4  11   3        0.09       -0.35      1.11 o
   5  11   3        2.43        2.28      1.58 o
   6  11   3       51.60       55.03      2.45 o
   7  11   3        8.75       10.72      1.61 o
   8  11   3       10.32       10.04      1.95 o
  -8  12   3        2.02       -0.35      2.09 o
  -7  12   3       11.81        8.54      2.19 o
  -6  12   3       21.49       24.27      2.78 o
  -5  12   3       62.80       68.04      3.86 o
  -4  12   3       52.67       52.82      3.39 o
  -3  12   3       12.75       13.31      1.61 o
  -2  12   3       23.59       21.51      1.72 o
  -1  12   3       51.27       47.61      2.72 o
   0  12   3       56.27       76.57      3.20 o
   1  12   3       46.04       62.32      4.98 o
   2  12   3        9.59        7.90      1.44 o
   3  12   3       18.96       14.12      1.34 o
   4  12   3       63.78       57.61      2.41 o
   5  12   3        0.51       -1.34      1.34 o
   6  12   3        1.86        1.41      1.74 o
   7  12   3        0.26        0.61      1.65 o
   8  12   3        2.76        2.31      2.07 o
  -7  13   3        5.50        2.91      2.34 o
  -6  13   3        0.16       -0.04      2.07 o
  -5  13   3        1.41       -1.36      1.71 o
  -4  13   3       59.92       64.23      2.76 o
  -3  13   3       10.92       14.51      2.00 o
  -2  13   3       13.65       10.41      1.79 o
  -1  13   3       38.31       35.85      3.56 o
   0  13   3       28.84       29.90      3.28 o
   1  13   3      143.52      157.79      7.46 o
   2  13   3       57.99       55.76      5.67 o
   3  13   3        8.46        5.19      1.25 o
   4  13   3        0.05        0.11      1.30 o
   5  13   3        4.76        6.68      1.72 o
   6  13   3        0.20       -1.77      1.77 o
   7  13   3        0.77        3.09      2.16 o
  -6  14   3       10.02       14.47      3.61 o
  -5  14   3       30.57       34.23      5.13 o
  -4  14   3       88.05       87.58      4.37 o
  -3  14   3       12.64       15.39      2.18 o
  -2  14   3        6.95        7.48      1.81 o
  -1  14   3       16.18       12.23      3.88 o
   0  14   3        8.10        5.01      3.03 o
   1  14   3       16.74       20.63      3.42 o
   2  14   3       23.83       23.21      4.40 o
   3  14   3       10.26        8.09      1.36 o
   4  14   3        1.18       -0.01      1.32 o
   5  14   3        0.09       -1.47      1.47 o
   6  14   3        7.55        8.91      2.40 o
  -5  15   3        2.37       -5.55      5.72 o
  -4  15   3        1.21       -1.95      2.22 o
  -3  15   3        6.07        7.06      2.21 o
  -2  15   3        5.00        1.14      1.84 o
  -1  15   3       21.67       31.47      4.08 o
   0  15   3        0.79        0.38      4.06 o
   1  15   3        3.92        6.97      3.11 o
   2  15   3        1.63       -0.11      3.56 o
   3  15   3       11.85        8.61      3.99 o
   4  15   3       28.19       27.35      2.19 o
   5  15   3        0.21        3.74      1.96 o
  -3  16   3        0.00        0.92      2.27 o
  -2  16   3       11.43        9.48      3.01 o
  -1  16   3       10.90       13.31      4.43 o
   0  16   3       57.73       65.89      6.30 o
   1  16   3       16.36        9.51      3.62 o
   2  16   3        1.00       -2.37      3.62 o
   3  16   3       28.31       30.09      5.31 o
 -12   0   4        2.70        3.19      4.75 o
 -11   0   4        0.55       -3.11      3.11 o
 -10   0   4      152.12      152.19      7.01 o
  -9   0   4       92.29       87.61      4.79 o
  -8   0   4      340.80      314.35      7.87 o
  -7   0   4      401.35      422.67      9.43 o
  -6   0   4        2.17        4.03      1.11 o
  -5   0   4       56.17       51.76      3.75 o
  -4   0   4        4.40        0.16      0.79 o
  -3   0   4      109.01      138.56      2.94 o
  -2   0   4    16695.22    17051.46    261.71 o
  -1   0   4     1415.55     1451.95     37.33 o
   0   0   4      432.77      428.99      6.40 o
   1   0   4     2922.20     2847.95     40.63 o
   2   0   4        5.59        6.99      0.76 o
   3   0   4     1455.94     1308.11     22.91 o
   4   0   4       21.32       27.37      1.62 o
   5   0   4       20.94       13.59      1.41 o
   6   0   4      116.47      124.69      3.87 o
   7   0   4      256.85      228.24      7.65 o
   8   0   4       12.93        8.39      4.63 o
   9   0   4      130.57      134.85      8.61 o
  10   0   4       57.52       55.86     10.27 o
  11   0   4        0.81        2.89      4.08 o
 -12   1   4        6.76        5.05      2.69 o
 -11   1   4        5.54        9.83      2.50 o
 -10   1   4       15.22       17.17      2.46 o
  -9   1   4       38.31       33.90      2.47 o
  -8   1   4       47.95       51.68      2.76 o
  -7   1   4      140.70      149.55      3.48 o
  -6   1   4       77.08       78.44      2.01 o
  -5   1   4      157.25      179.05      2.83 o
  -4   1   4      591.35      604.40      7.05 o
  -3   1   4       26.28       28.33      0.86 o
  -2   1   4     1924.83     2006.05     46.81 o
  -1   1   4      733.92      958.39     45.22 o
   0   1   4      689.20     1020.40     50.43 o
   1   1   4      736.45      836.90     24.31 o
   2   1   4     2877.65     2744.82     29.99 o
   3   1   4      874.47      921.84     11.82 o
   4   1   4      460.70      401.70      6.05 o
   5   1   4        0.97        2.44      0.77 o
   6   1   4       42.04       40.47      1.80 o
   7   1   4        0.18       -0.07      1.28 o
   8   1   4      262.82      247.11      6.90 o
   9   1   4       74.44       77.18      4.31 o
  10   1   4        4.10        5.84      2.68 o
  11   1   4       17.95       22.33      4.71 o
 -12   2   4       12.35       19.05      3.13 o
 -11   2   4       60.08       65.28      3.96 o
 -10   2   4       15.48       17.37      2.40 o
  -9   2   4        2.07        2.57      1.66 o
  -8   2   4      178.19      172.18      4.36 o
  -7   2   4      107.32      123.43      4.00 o
  -6   2   4       18.92       22.82      1.60 o
  -5   2   4      159.54      148.56      2.73 o
  -4   2   4       70.64       73.92      1.70 o
  -3   2   4        0.22       -0.48      0.48 o
  -2   2   4     4179.97     4356.94     50.73 o
  -1   2   4     1424.94     1438.91     14.26 o
   0   2   4     1193.96     1276.78     11.36 o
   1   2   4       78.13       95.05      1.48 o
   2   2   4        7.66        6.48      0.52 o
   3   2   4      595.38      552.47      6.74 o
   4   2   4     2021.18     2108.20     26.02 o
   5   2   4       37.37       36.68      1.56 o
   6   2   4      132.51      114.70      2.93 o
   7   2   4       84.14       76.82      2.79 o
   8   2   4       16.85       20.10      2.69 o
   9   2   4       17.77       24.30      3.42 o
  10   2   4       10.55        4.14      2.60 o
  11   2   4       27.18       36.22      4.27 o
 -12   3   4       37.81       49.26      3.91 o
 -11   3   4       18.08       23.86      2.97 o
 -10   3   4       16.43       16.42      2.47 o
  -9   3   4      204.35      207.28      5.12 o
  -8   3   4      148.10      146.86      3.81 o
  -7   3   4      445.37      463.75      6.51 o
  -6   3   4      393.50      378.06      5.55 o
  -5   3   4        4.03       -0.66      0.66 o
  -4   3   4       86.07       88.72      1.84 o
  -3   3   4      729.12      741.63      8.56 o
  -2   3   4      200.59      194.96      3.41 o
  -1   3   4     2000.45     1984.72     22.17 o
   0   3   4       12.19        7.78      0.55 o
   1   3   4      637.38      634.52      6.55 o
   2   3   4     1275.58     1393.22     14.63 o
   3   3   4       61.05       71.12      1.54 o
   4   3   4      100.00       85.84      2.69 o
   5   3   4      199.72      191.96      3.51 o
   6   3   4        5.56        6.33      1.19 o
   7   3   4       43.97       51.46      3.38 o
   8   3   4        3.13        5.66      1.81 o
   9   3   4       66.69       58.94      4.93 o
  10   3   4       17.67       19.56      3.07 o
  11   3   4        0.36       -2.68      2.68 o
 -11   4   4       26.34       24.18      3.05 o
 -10   4   4        0.60        2.51      2.06 o
  -9   4   4       86.50       93.16      3.38 o
  -8   4   4      304.91      290.33      5.77 o
  -7   4   4      304.83      294.83      5.62 o
  -6   4   4        0.49       -0.58      0.83 o
  -5   4   4       68.73       59.21      1.62 o
  -4   4   4     1277.64     1290.73     14.94 o
  -3   4   4     4431.94     4828.40     51.36 o
  -2   4   4      738.04      749.33      8.73 o
  -1   4   4     1224.88     1201.83     12.93 o
   0   4   4     2567.26     2541.82     27.33 o
   1   4   4     4625.97     4870.92     50.33 o
   2   4   4      287.16      294.63      3.65 o
   3   4   4     1237.90     1213.58     14.25 o
   4   4   4      478.08      505.28      6.80 o
   5   4   4      234.57      247.77      4.01 o
   6   4   4      773.80      770.49     11.18 o
   7   4   4     1397.53     1360.82     21.41 o
   8   4   4      186.44      187.10      5.15 o
   9   4   4        2.77       -1.58      2.10 o
  10   4   4        1.36        4.96      2.49 o
  11   4   4        9.00       13.53      3.21 o
 -11   5   4        2.99        4.07      2.52 o
 -10   5   4        9.61       10.14      2.26 o
  -9   5   4        8.78       12.44      2.03 o
  -8   5   4      221.44      220.26      5.13 o
  -7   5   4       19.70       21.83      1.73 o
  -6   5   4      145.89      143.88      3.13 o
  -5   5   4      318.13      353.81      5.24 o
  -4   5   4        7.31       14.85      0.86 o
  -3   5   4        0.30        0.51      0.51 o
  -2   5   4      279.64      276.74      3.83 o
  -1   5   4      118.85      134.46      1.85 o
   0   5   4      691.32      759.47      8.91 o
   1   5   4       42.42       45.10      0.95 o
   2   5   4     1269.56     1305.04     13.76 o
   3   5   4      151.39      167.06      2.57 o
   4   5   4      344.23      313.18      4.60 o
   5   5   4       88.53       91.12      2.23 o
   6   5   4      218.31      209.83      4.15 o
   7   5   4      289.98      299.38      5.99 o
   8   5   4       29.59       29.28      2.39 o
   9   5   4        0.55       -0.39      1.81 o
  10   5   4       35.82       40.12      3.41 o
  11   5   4       15.07       17.88      3.73 o
 -11   6   4        4.55        4.64      2.63 o
 -10   6   4       43.06       44.64      3.18 o
  -9   6   4       15.91       16.76      2.31 o
  -8   6   4       73.08       76.11      2.96 o
  -7   6   4       41.24       41.20      2.06 o
  -6   6   4       10.29       11.07      1.17 o
  -5   6   4      556.71      535.04      7.40 o
  -4   6   4       35.30       34.51      1.09 o
  -3   6   4      174.32      191.44      2.76 o
  -2   6   4      225.11      225.42      3.09 o
  -1   6   4      153.06      162.80      2.50 o
   0   6   4        5.38        6.23      0.76 o
   1   6   4       86.49      104.82      1.77 o
   2   6   4       57.47       55.05      1.32 o
   3   6   4       55.27       52.07      1.29 o
   4   6   4      126.17      119.99      2.37 o
   5   6   4       13.58       12.85      1.19 o
   6   6   4       53.75       45.37      1.96 o
   7   6   4       54.39       53.56      2.35 o
   8   6   4       15.01       11.51      1.84 o
   9   6   4       26.88       24.22      2.41 o
  10   6   4       13.63       10.76      2.64 o
 -11   7   4       59.24       56.85      4.16 o
 -10   7   4       36.32       38.50      3.06 o
  -9   7   4        1.81        2.18      1.86 o
  -8   7   4       26.23       26.56      2.19 o
  -7   7   4      259.10      252.92      5.36 o
  -6   7   4        0.08       -0.94      0.94 o
  -5   7   4       37.71       38.06      1.33 o
  -4   7   4      346.10      337.48      4.79 o
  -3   7   4        8.33       13.33      0.80 o
  -2   7   4      262.16      253.65      3.76 o
  -1   7   4       97.68       92.82      1.80 o
   0   7   4      292.50      286.35      4.04 o
   1   7   4       10.29       13.28      0.89 o
   2   7   4        4.58        2.05      0.63 o
   3   7   4       65.99       64.14      1.42 o
   4   7   4       54.65       50.88      1.63 o
   5   7   4       75.54       76.47      2.23 o
   6   7   4        2.11       -1.07      1.07 o
   7   7   4        1.13       -1.12      1.26 o
   8   7   4        1.25       -1.47      1.47 o
   9   7   4        4.73        4.92      1.99 o
  10   7   4       22.06       27.24      3.12 o
 -10   8   4        7.36        7.71      2.40 o
  -9   8   4       24.57       23.18      2.43 o
  -8   8   4       10.87       13.30      1.91 o
  -7   8   4       82.52       86.65      3.13 o
  -6   8   4      110.52      114.39      2.70 o
  -5   8   4       10.95        9.72      1.09 o
  -4   8   4      118.63      119.56      2.49 o
  -3   8   4       39.33       51.74      1.37 o
  -2   8   4       47.08       46.65      1.43 o
  -1   8   4      287.64      248.31      3.98 o
   0   8   4        0.18       -0.87      0.87 o
   1   8   4      200.55      199.73      3.40 o
   2   8   4       62.95       63.06      1.57 o
   3   8   4        5.07        2.60      0.83 o
   4   8   4       78.01       78.95      1.93 o
   5   8   4       41.28       31.39      1.66 o
   6   8   4       20.04       14.42      1.56 o
   7   8   4       52.12       60.44      2.56 o
   8   8   4       27.95       29.53      2.27 o
   9   8   4       21.47       24.61      2.80 o
  10   8   4       21.36       28.89      3.41 o
 -10   9   4        2.99        1.08      2.22 o
  -9   9   4        0.88        0.40      1.98 o
  -8   9   4        2.82        2.98      1.72 o
  -7   9   4        1.69       -0.98      1.22 o
  -6   9   4      112.07       96.10      3.66 o
  -5   9   4        4.13        0.00      1.08 o
  -4   9   4      151.90      136.49      2.67 o
  -3   9   4       66.12       56.72      1.79 o
  -2   9   4        0.03       -0.21      0.67 o
  -1   9   4        8.09        9.12      1.28 o
   0   9   4       90.29       89.51      2.42 o
   1   9   4        0.03        0.03      1.06 o
   2   9   4       30.89       31.54      1.22 o
   3   9   4        0.19        0.30      0.79 o
   4   9   4      343.92      313.25      5.42 o
   5   9   4       74.99       70.94      2.37 o
   6   9   4       10.53        8.41      1.98 o
   7   9   4        1.75       -1.34      1.34 o
   8   9   4        0.73       -1.48      1.48 o
   9   9   4        0.47        0.53      2.03 o
  -9  10   4        4.32        0.26      1.96 o
  -8  10   4       15.24       13.01      3.22 o
  -7  10   4      189.36      177.34      5.65 o
  -6  10   4        5.92        5.22      1.60 o
  -5  10   4        6.46        6.23      1.39 o
  -4  10   4      125.68      122.43      3.15 o
  -3  10   4       31.40       36.30      1.79 o
  -2  10   4      315.81      308.24      5.04 o
  -1  10   4      100.01       83.57      4.37 o
   0  10   4      965.77      981.11     17.32 o
   1  10   4      391.86      458.81      9.65 o
   2  10   4       98.87       88.98      3.59 o
   3  10   4      171.65      155.14      3.28 o
   4  10   4        7.95        5.67      1.22 o
   5  10   4      101.10       87.62      2.93 o
   6  10   4       43.45       44.51      2.11 o
   7  10   4       38.92       40.59      2.34 o
   8  10   4        5.90        6.43      1.75 o
   9  10   4        3.20        2.84      2.03 o
  -9  11   4       26.86       27.05      3.38 o
  -8  11   4        5.97        6.54      2.30 o
  -7  11   4        0.91       -0.26      1.94 o
  -6  11   4       46.74       49.64      4.37 o
  -5  11   4       13.54       14.82      1.68 o
  -4  11   4      194.40      177.65      4.82 o
  -3  11   4       15.50       12.90      1.67 o
  -2  11   4      106.93       98.70      3.42 o
  -1  11   4      681.55      672.21     13.66 o
   0  11   4      335.37      672.93     31.86 o
   2  11   4       32.25       29.32      1.61 o
   3  11   4       14.68       16.18      1.29 o
   4  11   4       42.82       40.21      1.80 o
   5  11   4        0.64       -0.66      1.40 o
   6  11   4       87.23       94.80      3.25 o
   7  11   4        6.30        3.32      1.76 o
   8  11   4        2.06        4.24      1.70 o
  -8  12   4       49.75       54.67      3.98 o
  -7  12   4       64.84       72.31      3.69 o
  -6  12   4        5.57        5.12      1.85 o
  -5  12   4       77.47       77.20      3.58 o
  -4  12   4        0.52        1.57      1.54 o
  -3  12   4      197.85      186.92      4.86 o
  -2  12   4       47.09       49.59      2.45 o
  -1  12   4        6.00        7.61      2.16 o
   0  12   4      185.44      188.10      5.80 o
   2  12   4        0.74        1.02      2.87 o
   3  12   4       23.17       22.88      2.08 o
   4  12   4      114.44      107.80      3.30 o
   5  12   4      209.88      216.74      5.24 o
   6  12   4        2.10        2.82      1.57 o
   7  12   4        4.68        5.92      2.18 o
  -7  13   4        0.09        6.36      3.06 o
  -6  13   4       18.88       33.45      5.24 o
  -5  13   4       43.58       60.96      3.34 o
  -4  13   4       15.59       15.26      2.04 o
  -3  13   4       22.09       23.35      1.93 o
  -2  13   4       50.77       43.54      2.49 o
  -1  13   4       23.72       17.35      3.66 o
   0  13   4      111.36      117.21      4.84 o
   1  13   4       41.27       45.65      7.60 o
   2  13   4      109.15      112.90      5.51 o
   3  13   4        8.03        9.25      1.32 o
   4  13   4       13.04       13.74      1.66 o
   5  13   4        0.05       -0.16      1.48 o
   6  13   4       77.10       82.26      3.67 o
   7  13   4        1.18        0.37      2.16 o
  -6  14   4        9.40       10.70      3.49 o
  -5  14   4       92.70      101.43      5.78 o
  -4  14   4        5.38        8.04      2.36 o
  -3  14   4       21.45       24.91      2.68 o
  -2  14   4       31.75       34.08      3.07 o
  -1  14   4        4.92        3.60      3.16 o
   0  14   4       20.47       25.34      3.89 o
   1  14   4       22.70       24.82      5.16 o
   2  14   4        0.10       -1.87      1.87 o
   3  14   4        1.07        0.16      1.29 o
   4  14   4        1.67        1.86      1.38 o
   5  14   4       10.27       13.81      2.98 o
   6  14   4        2.42        3.92      2.17 o
  -5  15   4       46.63       47.32      6.00 o
  -4  15   4       26.03       33.37      3.32 o
  -3  15   4       12.49       12.65      2.89 o
  -2  15   4        5.39        2.54      3.61 o
  -1  15   4        0.90       -3.79      3.79 o
   0  15   4       23.86       24.65      4.99 o
   1  15   4        7.10        6.35      3.56 o
   2  15   4        4.44        3.68      3.82 o
   3  15   4        0.27       -0.70      3.61 o
   4  15   4        0.27        0.98      1.56 o
  -3  16   4       18.46       20.55      2.94 o
  -2  16   4        0.75        9.19      4.79 o
  -1  16   4      102.17      104.43     14.65 o
   0  16   4       31.29       24.81      7.28 o
   1  16   4        0.04       -0.12      3.92 o
   2  16   4        1.50       -3.07      5.10 o
 -12   1   5       19.18       23.93      3.33 o
 -11   1   5        2.86        4.06      2.32 o
 -10   1   5       17.05       13.51      2.54 o
  -9   1   5        0.01        0.52      1.80 o
  -8   1   5        1.67       -0.10      1.49 o
  -7   1   5       30.04       27.26      1.59 o
  -6   1   5       76.61       65.49      1.81 o
  -5   1   5      216.72      203.21      4.42 o
  -4   1   5       16.39       11.77      0.81 o
  -3   1   5     2157.52     2145.47     24.42 o
  -2   1   5     1073.95     1201.21     27.10 o
  -1   1   5      185.17      228.47      9.86 o
   0   1   5      256.59      329.20     19.62 o
   1   1   5      138.62      173.31      5.62 o
   2   1   5       78.88       83.32      2.44 o
   3   1   5      731.90      755.11      9.58 o
   4   1   5      435.98      484.94      6.88 o
   5   1   5      132.47      120.77      2.69 o
   6   1   5      476.48      480.45      7.50 o
   7   1   5       67.40       59.89      2.93 o
   8   1   5       13.30       16.75      2.34 o
   9   1   5       16.90       16.88      2.77 o
  10   1   5        3.04       -1.43      2.48 o
  11   1   5        0.40        1.15      2.88 o
 -12   2   5        7.75       13.48      3.09 o
 -11   2   5       41.44       53.30      4.29 o
 -10   2   5      216.17      216.22      6.67 o
  -9   2   5       21.93       23.59      2.50 o
  -8   2   5       14.91       13.29      1.98 o
  -7   2   5      143.43      147.61      3.25 o
  -6   2   5        5.64        2.66      0.97 o
  -5   2   5     1111.97     1108.13     13.79 o
  -4   2   5      145.24      155.32      2.71 o
  -3   2   5     1092.21     1090.51     12.37 o
  -2   2   5      901.02      976.37     15.50 o
  -1   2   5      460.08      472.65      6.43 o
   0   2   5     1670.61     1921.67     19.08 o
   1   2   5      481.50      513.04      6.38 o
   2   2   5     4194.50     4323.41     55.66 o
   3   2   5      261.09      230.23      3.24 o
   4   2   5       37.38       33.76      1.33 o
   5   2   5      400.68      400.50      6.85 o
   6   2   5       43.27       40.89      2.86 o
   7   2   5      175.64      156.63      4.76 o
   8   2   5        0.20        0.66      1.98 o
   9   2   5       23.81       26.76      3.09 o
  10   2   5        0.06        0.43      2.53 o
  11   2   5       11.95       17.60      3.71 o
 -11   3   5        4.19        0.41      3.02 o
 -10   3   5       28.93       33.63      3.12 o
  -9   3   5       81.10       81.43      3.41 o
  -8   3   5       67.68       69.86      3.02 o
  -7   3   5        2.46        3.41      1.29 o
  -6   3   5        3.34        1.42      0.99 o
  -5   3   5      273.76      295.20      4.66 o
  -4   3   5     2435.81     2416.03     27.54 o
  -3   3   5     2114.76     2092.97     23.85 o
  -2   3   5      838.20      854.69      9.76 o
  -1   3   5      736.74      772.06     11.07 o
   0   3   5      597.03      577.50      6.41 o
   1   3   5      102.33      124.37      1.96 o
   2   3   5       91.59       80.99      1.78 o
   3   3   5        0.13        0.69      0.63 o
   4   3   5      201.31      189.81      3.11 o
   5   3   5        2.08        1.45      1.38 o
   6   3   5        0.25       -0.41      1.10 o
   7   3   5       65.80       63.28      3.23 o
   8   3   5      112.39       85.93      4.08 o
   9   3   5       17.15       19.56      3.27 o
  10   3   5       29.42       30.00      3.73 o
  11   3   5       60.31       77.59      5.50 o
 -11   4   5        0.03       -0.71      2.23 o
 -10   4   5        7.23        5.87      2.26 o
  -9   4   5       27.70       29.48      2.44 o
  -8   4   5       64.99       59.40      2.83 o
  -7   4   5      305.96      282.32      5.49 o
  -6   4   5      742.05      715.48      9.45 o
  -5   4   5      556.15      550.72      7.16 o
  -4   4   5      334.18      332.66      4.74 o
  -3   4   5        8.80       20.39      0.91 o
  -2   4   5     2639.00     2802.32     32.47 o
  -1   4   5      585.97      615.47      7.15 o
   0   4   5      286.14      256.55      3.35 o
   1   4   5      174.21      146.60      2.22 o
   2   4   5      288.81      297.81      3.92 o
   3   4   5      201.17      263.10      3.66 o
   4   4   5       88.62       95.55      2.15 o
   5   4   5      193.20      189.50      3.44 o
   6   4   5      498.95      473.88      7.50 o
   7   4   5      182.35      177.77      4.96 o
   8   4   5       12.59        9.12      2.01 o
   9   4   5        3.34        1.53      1.95 o
  10   4   5       36.03       41.04      3.50 o
  11   4   5       19.32       16.64      3.28 o
 -11   5   5       18.65       20.64      3.28 o
 -10   5   5        5.19        3.84      2.25 o
  -9   5   5      260.88      268.56      6.46 o
  -8   5   5        2.90        1.86      1.56 o
  -7   5   5      103.45       97.98      2.97 o
  -6   5   5       81.95       80.35      2.28 o
  -5   5   5       12.65       14.36      1.11 o
  -4   5   5       50.47       63.71      1.62 o
  -3   5   5       92.87       74.05      1.59 o
  -2   5   5      273.27      241.56      3.29 o
  -1   5   5     3259.29     3354.83     35.41 o
   0   5   5       68.77       77.31      2.44 o
   1   5   5      435.37      480.16      5.95 o
   2   5   5       56.96       61.01      1.33 o
   3   5   5      295.20      288.51      3.96 o
   4   5   5       84.99       74.85      1.91 o
   5   5   5      165.84      157.81      3.08 o
   6   5   5      340.20      343.51      7.26 o
   7   5   5      349.88      354.62      6.73 o
   8   5   5        0.07        2.18      1.79 o
   9   5   5       36.99       38.99      2.87 o
  10   5   5        3.31        2.48      2.20 o
 -11   6   5        0.03        1.02      2.51 o
 -10   6   5        8.18        7.84      2.96 o
  -9   6   5       47.34       46.04      3.03 o
  -8   6   5       67.64       71.89      3.28 o
  -7   6   5       58.47       63.77      2.45 o
  -6   6   5      142.17      137.90      3.22 o
  -5   6   5        9.90        7.98      0.98 o
  -4   6   5       25.43       24.28      1.10 o
  -3   6   5        0.02       -0.20      0.50 o
  -2   6   5      417.12      426.83      5.42 o
  -1   6   5       29.87       31.29      0.88 o
   0   6   5        0.35        1.30      0.51 o
   1   6   5       91.33       82.83      1.59 o
   2   6   5       36.21       29.58      0.92 o
   3   6   5       34.29       34.50      1.22 o
   4   6   5        0.58       -0.72      0.72 o
   5   6   5       28.57       29.39      1.56 o
   6   6   5       97.48       89.44      2.81 o
   7   6   5       38.39       33.57      2.09 o
   8   6   5        0.24       -1.41      1.41 o
   9   6   5       31.47       34.34      3.93 o
  10   6   5       12.08       13.50      2.72 o
 -11   7   5       48.32       52.87      4.53 o
 -10   7   5        3.97        1.36      1.97 o
  -9   7   5        1.21        2.36      1.88 o
  -8   7   5        4.77        9.85      1.83 o
  -7   7   5      144.07      122.58      3.57 o
  -6   7   5      180.61      173.99      3.48 o
  -5   7   5      430.98      402.20      5.61 o
  -4   7   5       13.60       13.96      1.02 o
  -3   7   5      467.59      480.66      6.37 o
  -2   7   5      844.31      884.99     10.39 o
  -1   7   5      285.00      290.21      4.25 o
   0   7   5       48.16       45.14      1.25 o
   1   7   5      272.25      249.56      3.77 o
   2   7   5       91.87       87.91      1.89 o
   3   7   5      210.98      213.42      3.24 o
   4   7   5      139.68      132.45      2.88 o
   5   7   5      150.77      147.05      3.39 o
   6   7   5      256.25      261.46      5.09 o
   7   7   5       77.33       73.76      2.77 o
   8   7   5        8.27        6.72      1.89 o
   9   7   5        0.04        1.38      1.91 o
  10   7   5        5.25        7.19      2.51 o
 -10   8   5        5.05        6.62      2.45 o
  -9   8   5       28.64       40.18      3.10 o
  -8   8   5       20.07       24.14      2.18 o
  -7   8   5       74.87       74.54      2.78 o
  -6   8   5       16.74       10.66      1.21 o
  -5   8   5      160.30      154.30      3.44 o
  -4   8   5       76.70       67.67      1.91 o
  -3   8   5       12.16        8.84      0.80 o
  -2   8   5       35.79       36.08      1.58 o
  -1   8   5      270.81      280.36      4.16 o
   0   8   5       47.05       49.33      1.34 o
   1   8   5        6.93        7.84      0.78 o
   2   8   5        4.18        2.36      0.82 o
   3   8   5        0.08       -0.84      0.85 o
   4   8   5       14.90       17.71      1.58 o
   5   8   5      128.40      119.69      3.06 o
   6   8   5       29.44       27.36      1.79 o
   7   8   5        3.98        5.84      1.62 o
   8   8   5        2.33        0.01      1.66 o
   9   8   5       29.99       34.61      3.25 o
 -10   9   5        6.86        9.91      2.77 o
  -9   9   5        6.21        5.49      2.83 o
  -8   9   5       49.70       51.05      2.73 o
  -7   9   5       15.79       18.91      1.83 o
  -6   9   5       55.95       49.93      2.38 o
  -5   9   5        0.07       -1.10      1.10 o
  -4   9   5       48.49       52.83      1.73 o
  -3   9   5      257.25      255.69      4.33 o
  -2   9   5      160.80      157.31      3.11 o
  -1   9   5       26.87       27.31      1.19 o
   0   9   5       25.89       27.56      1.38 o
   1   9   5        2.01        2.49      0.80 o
   2   9   5      217.59      219.72      3.61 o
   3   9   5       13.10        9.87      1.29 o
   4   9   5      323.91      283.63      6.06 o
   5   9   5        8.79        8.94      1.33 o
   6   9   5      175.25      170.12      3.93 o
   7   9   5       20.37       23.97      2.07 o
   8   9   5        9.71       12.61      1.94 o
   9   9   5       17.73       18.85      2.52 o
  -9  10   5       29.30       33.66      3.59 o
  -8  10   5       16.93       14.10      2.59 o
  -7  10   5       98.76      100.36      4.27 o
  -6  10   5      168.44      155.68      4.62 o
  -5  10   5        3.91        1.36      1.24 o
  -4  10   5       83.22       79.25      2.74 o
  -3  10   5      177.23      185.04      4.17 o
  -2  10   5        0.62       -1.74      1.74 o
  -1  10   5      338.33      311.51      6.77 o
   0  10   5     1075.29     1099.77     18.19 o
   1  10   5       50.90       64.81      3.38 o
   2  10   5       47.99       52.39      1.99 o
   3  10   5      111.64       85.65      2.55 o
   4  10   5      212.69      193.74      4.40 o
   5  10   5       24.32       27.17      1.94 o
   6  10   5       20.26       16.08      1.68 o
   7  10   5        6.63        7.69      1.75 o
   8  10   5        5.26        6.89      1.85 o
  -9  11   5        0.05       -2.72      2.72 o
  -8  11   5       11.68        8.98      2.52 o
  -7  11   5       16.60       20.06      2.59 o
  -6  11   5       16.55       17.68      2.48 o
  -5  11   5        0.17        0.43      1.71 o
  -4  11   5       24.90       24.96      2.02 o
  -3  11   5       45.83       50.39      2.17 o
  -2  11   5        0.06       -1.14      1.14 o
  -1  11   5       98.00       93.72      3.82 o
   0  11   5      144.71      195.97      5.21 o
   2  11   5       27.52       27.97      1.56 o
   3  11   5      148.70      149.84      3.32 o
   4  11   5        0.08       -1.16      1.22 o
   5  11   5       54.06       54.34      2.60 o
   6  11   5      113.23      118.06      4.32 o
   7  11   5      112.04      123.59      5.01 o
   8  11   5        6.02       10.47      2.31 o
  -8  12   5       44.47       51.26      3.79 o
  -7  12   5       70.04       68.51      3.61 o
  -6  12   5      101.29      110.24      5.01 o
  -5  12   5      108.49      106.85      4.28 o
  -4  12   5        0.42       -0.70      1.63 o
  -3  12   5       21.47       25.82      2.18 o
  -2  12   5       28.38       29.02      2.05 o
  -1  12   5      236.32      243.15      7.18 o
   0  12   5        1.91      171.87     13.70 o
   1  12   5       29.50       30.76      2.94 o
   2  12   5        3.35        8.21      1.77 o
   3  12   5        1.35        0.97      1.16 o
   4  12   5       12.42        8.22      1.53 o
   5  12   5        1.21        2.55      1.62 o
   6  12   5       11.42       13.96      1.98 o
   7  12   5       18.18       22.92      2.46 o
  -7  13   5       16.47       14.60      3.13 o
  -6  13   5       10.90       21.02      4.76 o
  -5  13   5       33.34       42.31      3.82 o
  -4  13   5        0.07        1.11      1.72 o
  -3  13   5       26.03       25.66      2.22 o
  -2  13   5       63.04       60.73      3.21 o
  -1  13   5       18.75       12.77      2.60 o
   0  13   5        5.33        2.53      2.35 o
   1  13   5       21.21       22.87      3.06 o
   2  13   5       23.15       26.93      3.32 o
   3  13   5        9.64        6.92      1.33 o
   4  13   5        0.07       -0.85      1.33 o
   5  13   5        0.00        0.26      1.70 o
   6  13   5       66.04       72.30      3.59 o
  -6  14   5        1.18        0.10      2.51 o
  -5  14   5        0.02        0.43      2.12 o
  -4  14   5       12.10       11.81      2.03 o
  -3  14   5        6.25        6.84      2.07 o
  -2  14   5        0.19       -1.91      1.91 o
  -1  14   5        7.59        5.49      2.28 o
   0  14   5       27.16       31.10      3.19 o
   1  14   5       23.41       28.18      2.87 o
   2  14   5        4.56        5.72      2.50 o
   3  14   5      103.16      108.94      4.48 o
   4  14   5        5.46        6.89      1.55 o
   5  14   5       28.02       34.88      2.39 o
  -5  15   5       17.18       35.92      9.68 o
  -4  15   5        2.90        5.06      2.53 o
  -3  15   5       11.02       15.78      2.51 o
  -2  15   5        1.25        4.10      3.78 o
  -1  15   5        1.94       -3.62      3.96 o
   0  15   5        0.77        4.48      5.64 o
   1  15   5        4.50        7.52      3.61 o
   2  15   5       10.49       14.75      4.78 o
   3  15   5        5.18       10.24      4.61 o
   4  15   5        0.03        0.21      1.39 o
  -2  16   5        6.94        8.11      4.90 o
  -1  16   5       16.92       18.04      5.05 o
   0  16   5        0.98        5.29     12.27 o
   1  16   5        1.76       -1.70      5.07 o
 -12   0   6        0.01        4.40      4.38 o
 -11   0   6        2.77        5.58      3.55 o
 -10   0   6        8.34        9.57      3.50 o
  -9   0   6      247.31      262.07     10.24 o
  -8   0   6      188.47      196.34      8.21 o
  -7   0   6        4.78        6.92      2.04 o
  -6   0   6      522.44      540.89     16.70 o
  -5   0   6      459.13      452.08      8.38 o
  -4   0   6      326.64      392.12      7.28 o
  -3   0   6     2145.78     2244.70     35.07 o
  -2   0   6       90.45      102.53      2.38 o
  -1   0   6       26.11       19.76      1.11 o
   0   0   6     1032.72     1029.40     22.66 o
   1   0   6        0.00       -0.16      0.64 o
   2   0   6      377.89      405.19      7.34 o
   3   0   6      747.52      752.76     15.38 o
   4   0   6      347.60      348.41      7.90 o
   5   0   6       42.78       33.46      2.59 o
   6   0   6       74.66       80.02      3.87 o
   7   0   6       33.61       43.14      6.21 o
   8   0   6       79.01       90.20      5.97 o
   9   0   6       47.80       47.62     12.76 o
  10   0   6      107.03      128.95      9.05 o
  11   0   6       32.34       18.64      5.25 o
 -12   1   6       10.49        8.53      4.87 o
 -11   1   6        2.74        2.80      2.32 o
 -10   1   6        4.56        7.03      2.36 o
  -9   1   6      133.25      132.17      4.98 o
  -8   1   6      648.44      645.64     11.31 o
  -7   1   6      148.85      138.89      3.64 o
  -6   1   6      340.53      353.23     10.55 o
  -5   1   6       25.20       27.10      1.80 o
  -4   1   6       90.02      114.07      2.37 o
  -3   1   6      223.23      217.37      3.92 o
  -2   1   6      545.18      591.77     12.26 o
  -1   1   6        1.75        1.79      0.48 o
   0   1   6        0.20        2.37      0.48 o
   1   1   6       18.66       21.47      1.16 o
   2   1   6      235.16      254.59      5.00 o
   3   1   6      163.90      145.40      2.65 o
   4   1   6      215.89      210.86      3.60 o
   5   1   6      511.30      498.01      7.60 o
   6   1   6      255.00      236.03      5.57 o
   7   1   6        0.50       -1.45      1.66 o
   8   1   6       16.78       18.50      2.74 o
   9   1   6       22.82       26.31      3.43 o
  10   1   6       11.82       13.97      3.25 o
  11   1   6        0.32        2.00      3.17 o
 -11   2   6       28.17       31.10      3.23 o
 -10   2   6       74.59       81.25      4.19 o
  -9   2   6       12.92       12.04      2.34 o
  -8   2   6      188.41      182.82      5.35 o
  -7   2   6        0.86        2.85      1.32 o
  -6   2   6      209.22      203.30      3.80 o
  -5   2   6      518.68      521.29      7.41 o
  -4   2   6      138.20      132.25      2.55 o
  -3   2   6        1.16        2.24      0.66 o
  -2   2   6      973.89     1030.90     23.22 o
  -1   2   6       46.88       55.05      2.85 o
   0   2   6      168.66      172.07      4.76 o
   1   2   6      173.06      237.73      7.84 o
   2   2   6        2.84        3.30      0.60 o
   3   2   6      644.38      698.93      8.67 o
   4   2   6      597.47      617.92      8.88 o
   5   2   6       26.08       26.22      2.10 o
   6   2   6      451.67      472.77      8.74 o
   7   2   6       56.29       62.82      3.35 o
   8   2   6       31.80       21.94      3.16 o
   9   2   6        0.39       -2.07      2.07 o
  10   2   6       42.10       45.03      4.27 o
 -11   3   6       12.83       15.85      2.92 o
 -10   3   6        7.54       13.48      2.57 o
  -9   3   6        9.92        7.07      2.03 o
  -8   3   6       19.49       20.66      2.30 o
  -7   3   6      255.13      245.71      4.81 o
  -6   3   6        0.04        0.43      0.97 o
  -5   3   6       17.99       25.18      1.48 o
  -4   3   6       42.70       45.99      1.45 o
  -3   3   6     2077.54     2073.66     23.11 o
  -2   3   6      143.45      168.91      3.47 o
  -1   3   6      618.08      650.82      9.67 o
   0   3   6        2.25        2.49      0.57 o
   1   3   6     1182.17     1364.20     20.00 o
   2   3   6      130.13      147.34      2.42 o
   3   3   6        2.47        2.38      0.67 o
   4   3   6      584.25      582.29      8.11 o
   5   3   6      349.52      360.32      5.89 o
   6   3   6       11.83       11.04      2.23 o
   7   3   6      239.63      250.71      6.50 o
   8   3   6      181.45      157.91      5.52 o
   9   3   6        6.22        5.92      2.31 o
  10   3   6        3.87        8.08      2.79 o
 -11   4   6        0.20       -2.25      2.25 o
 -10   4   6      113.89      118.69      4.94 o
  -9   4   6       11.46       14.16      2.14 o
  -8   4   6      211.77      207.09      5.30 o
  -7   4   6       53.28       59.19      2.39 o
  -6   4   6      137.58      135.11      3.05 o
  -5   4   6     2106.41     2116.76     26.32 o
  -4   4   6       56.53       66.47      1.70 o
  -3   4   6      354.88      368.87      4.94 o
  -2   4   6       97.35      103.36      2.20 o
  -1   4   6      260.18      246.95      3.38 o
   0   4   6      265.04      286.03      3.70 o
   1   4   6      127.32      129.18      2.30 o
   2   4   6       65.29       58.66      1.41 o
   3   4   6       96.47      100.44      1.97 o
   4   4   6        1.14        1.01      0.83 o
   5   4   6      205.11      214.87      4.58 o
   6   4   6     1090.02     1019.26     15.68 o
   7   4   6        3.18        1.87      1.55 o
   8   4   6        2.39        0.53      1.56 o
   9   4   6        0.67       -0.18      1.89 o
  10   4   6        0.86       -0.19      2.31 o
 -11   5   6       30.46       34.46      3.65 o
 -10   5   6      117.98      128.85      4.78 o
  -9   5   6       32.09       31.83      2.54 o
  -8   5   6        3.23        7.25      1.75 o
  -7   5   6       65.44       56.98      2.38 o
  -6   5   6       10.61       11.93      1.42 o
  -5   5   6      133.76      150.40      2.94 o
  -4   5   6      192.29      202.38      3.35 o
  -3   5   6       30.32       33.99      1.32 o
  -2   5   6        2.10       -0.58      0.58 o
  -1   5   6     2182.73     2185.60     24.88 o
   0   5   6     2197.88     2236.73     25.60 o
   1   5   6      124.80      153.02      4.75 o
   2   5   6      335.04      372.05      4.67 o
   3   5   6        0.29       -0.06      0.67 o
   4   5   6      565.86      560.19      7.09 o
   5   5   6        0.28       -1.17      1.27 o
   6   5   6       83.83       91.22      4.39 o
   7   5   6       16.48       14.26      1.89 o
   8   5   6       60.69       62.17      3.02 o
   9   5   6       42.65       41.77      3.09 o
  10   5   6        9.75        8.68      2.95 o
 -11   6   6        9.81       12.00      2.97 o
 -10   6   6        0.11        2.22      2.11 o
  -9   6   6       43.73       49.27      3.12 o
  -8   6   6       18.21       14.68      1.97 o
  -7   6   6       58.86       66.36      3.27 o
  -6   6   6        7.12        4.40      1.25 o
  -5   6   6      207.54      201.86      3.60 o
  -4   6   6      169.38      169.32      2.92 o
  -3   6   6       34.89       29.42      1.13 o
  -2   6   6      190.67      168.34      2.82 o
  -1   6   6        1.06        0.61      0.55 o
   0   6   6        0.34       -0.53      0.53 o
   1   6   6      645.51      622.46      7.57 o
   2   6   6        8.02        3.57      0.57 o
   3   6   6       94.68       84.66      1.86 o
   4   6   6        8.46        5.69      0.93 o
   5   6   6      253.59      230.35      4.30 o
   6   6   6       12.50       10.05      1.68 o
   7   6   6        0.18       -0.24      1.43 o
   8   6   6        8.93       10.55      1.91 o
   9   6   6       24.95       25.13      2.95 o
  10   6   6        1.00       -4.29      4.32 o
 -10   7   6       17.42       15.69      2.97 o
  -9   7   6        1.21        1.85      1.87 o
  -8   7   6        0.54       -1.59      1.59 o
  -7   7   6       34.40       34.89      2.13 o
  -6   7   6       82.37       81.43      2.52 o
  -5   7   6        1.83       -0.62      0.91 o
  -4   7   6       47.93       48.68      1.64 o
  -3   7   6      190.21      184.59      3.38 o
  -2   7   6       42.39       39.96      1.38 o
  -1   7   6       38.10       46.95      1.38 o
   0   7   6        0.05       -0.61      0.61 o
   1   7   6       38.19       47.71      1.54 o
   2   7   6      163.77      157.39      2.49 o
   3   7   6      146.50      137.44      2.48 o
   4   7   6      154.28      144.20      2.92 o
   5   7   6       28.03       34.06      1.79 o
   6   7   6        2.70        0.80      1.32 o
   7   7   6       12.60        6.38      1.65 o
   8   7   6        0.58        0.79      1.82 o
   9   7   6       10.06       10.47      2.37 o
 -10   8   6        2.46       -1.66      2.26 o
  -9   8   6        4.57        1.03      2.05 o
  -8   8   6       12.27        8.46      2.10 o
  -7   8   6       33.88       34.33      2.07 o
  -6   8   6        2.44        0.96      1.12 o
  -5   8   6       99.87       85.25      2.67 o
  -4   8   6       86.77       87.11      2.38 o
  -3   8   6      121.48      110.70      2.24 o
  -2   8   6       93.14       93.49      2.19 o
  -1   8   6       25.80       35.24      4.76 o
   0   8   6      373.21      363.66      5.12 o
   1   8   6        0.69       -0.44      0.81 o
   2   8   6      108.69      105.03      2.41 o
   3   8   6      347.72      329.25      5.23 o
   4   8   6       60.33       45.63      1.68 o
   5   8   6       22.68       22.37      1.75 o
   6   8   6       14.91       12.80      1.74 o
   7   8   6       19.80       17.02      1.93 o
   8   8   6        0.33        2.21      1.82 o
   9   8   6        0.39        2.37      2.00 o
 -10   9   6        0.70       -2.93      2.93 o
  -9   9   6        8.42        7.80      4.47 o
  -8   9   6       16.96       19.74      2.11 o
  -7   9   6        0.58        2.75      1.67 o
  -6   9   6       13.68       15.63      1.88 o
  -5   9   6      136.48      129.01      3.55 o
  -4   9   6       48.90       45.55      1.79 o
  -3   9   6       43.31       44.76      1.91 o
  -2   9   6     1048.22     1034.50     13.85 o
  -1   9   6        3.47        2.52      1.42 o
   0   9   6      229.68      223.64      3.60 o
   1   9   6      122.42      127.33      3.33 o
   2   9   6       34.93       41.00      1.83 o
   3   9   6        0.21       -1.24      1.24 o
   4   9   6      181.52      158.71      4.29 o
   5   9   6      102.88      106.91      3.17 o
   6   9   6       57.47       58.51      2.46 o
   7   9   6        4.52        1.22      1.49 o
   8   9   6        0.09       -1.77      1.77 o
   9   9   6        3.85        3.32      2.89 o
  -9  10   6       22.44       30.36      3.62 o
  -8  10   6      110.91      125.48      5.10 o
  -7  10   6       11.14       13.24      2.19 o
  -6  10   6        3.09        2.21      2.40 o
  -5  10   6       21.61       16.77      1.62 o
  -4  10   6        0.41       -0.67      1.30 o
  -3  10   6       21.86       18.52      1.71 o
  -2  10   6       30.87       25.10      1.67 o
  -1  10   6      182.28      169.62      4.73 o
   0  10   6      632.49      645.59     13.68 o
   1  10   6       10.90       17.59      2.63 o
   2  10   6       24.66       21.72      1.69 o
   3  10   6      141.83      131.65      3.71 o
   4  10   6        0.12        0.65      1.64 o
   5  10   6        0.18       -1.33      1.33 o
   6  10   6       19.14       24.57      1.94 o
   7  10   6        0.00        0.70      1.59 o
   8  10   6       18.33       19.21      2.42 o
  -8  11   6      131.83      137.76      5.46 o
  -7  11   6       96.67      132.22      8.29 o
  -6  11   6       28.81       39.01      2.72 o
  -5  11   6        0.07       -0.17      1.64 o
  -4  11   6       43.29       46.58      2.57 o
  -3  11   6        0.23       -1.28      1.28 o
  -2  11   6       26.47       22.47      1.66 o
  -1  11   6       11.41        9.02      1.70 o
   0  11   6      110.70      121.21      3.84 o
   1  11   6      207.89      234.10      9.68 o
   2  11   6       87.59       91.59      3.90 o
   3  11   6       68.77       61.21      2.52 o
   4  11   6        0.26       -0.06      1.30 o
   5  11   6      107.77      107.34      3.45 o
   6  11   6       58.64       54.56      3.35 o
   7  11   6        0.25        2.21      2.26 o
  -8  12   6        8.60        8.19      2.63 o
  -7  12   6        5.06        7.56      3.75 o
  -6  12   6        2.62       12.54      5.44 o
  -5  12   6        0.01       -0.87      3.48 o
  -4  12   6        3.99        1.90      1.54 o
  -3  12   6       77.92       86.90      3.18 o
  -2  12   6       27.00       22.09      1.77 o
  -1  12   6       32.46       30.96      3.22 o
   0  12   6        6.04       17.31      2.98 o
   1  12   6       16.77       15.87      3.34 o
   2  12   6       38.49       36.19      2.20 o
   3  12   6       32.77       28.18      1.87 o
   4  12   6       71.63       66.36      2.73 o
   5  12   6        4.27        8.01      1.77 o
   6  12   6      165.55      178.04      5.83 o
   7  12   6       30.08       37.72      3.25 o
  -7  13   6       80.38       90.86      5.47 o
  -6  13   6        0.84        6.57      2.65 o
  -5  13   6        0.08        1.82      2.10 o
  -4  13   6      113.09      116.58      4.42 o
  -3  13   6       50.02       59.22      3.77 o
  -2  13   6       24.66       26.04      2.55 o
  -1  13   6      120.69      117.29      5.50 o
   0  13   6        5.01       13.22      3.48 o
   1  13   6       61.90       66.38      4.21 o
   2  13   6       20.14       24.93      3.45 o
   3  13   6        0.00       -0.56      1.29 o
   4  13   6        0.12       -1.12      1.36 o
   5  13   6       36.73       45.52      2.63 o
   6  13   6       14.70       21.42      2.31 o
  -6  14   6       34.14       40.37      3.97 o
  -5  14   6        5.38        7.72      2.53 o
  -4  14   6        0.00        2.77      1.97 o
  -3  14   6        1.30        5.45      1.93 o
  -2  14   6        0.00       -2.21      2.21 o
  -1  14   6       12.84       13.07      2.97 o
   0  14   6       33.04       34.97      4.42 o
   1  14   6        0.51       -1.80      2.14 o
   2  14   6       10.65        6.64      2.84 o
   3  14   6        3.60        4.72      1.55 o
   4  14   6        3.65        1.14      1.55 o
   5  14   6       10.35        8.72      2.35 o
  -4  15   6       32.53       39.85      3.62 o
  -3  15   6       13.45       16.59      2.67 o
  -2  15   6       12.65       16.00      4.60 o
  -1  15   6       50.01       63.28      6.95 o
   0  15   6       12.60       12.75      5.29 o
   1  15   6        4.12        2.04      2.95 o
   2  15   6       20.23       24.58      3.25 o
   3  15   6        0.43        0.20      2.60 o
 -11   1   7       18.90       20.35      3.02 o
 -10   1   7       21.17       24.41      2.88 o
  -9   1   7       50.58       43.40      3.22 o
  -8   1   7      299.73      266.79      6.77 o
  -7   1   7      348.61      332.57      6.70 o
  -6   1   7       30.01       24.82      1.72 o
  -5   1   7        0.08       -0.87      0.87 o
  -4   1   7     1054.65     1012.46     12.73 o
  -3   1   7       66.40       66.43      1.68 o
  -2   1   7      219.94      229.14      7.75 o
  -1   1   7      720.62      811.43     50.65 o
   0   1   7      126.80      125.76      8.93 o
   1   1   7      626.41      681.29     29.71 o
   2   1   7        0.19        0.68      0.58 o
   3   1   7       24.13       22.40      1.03 o
   4   1   7      191.42      172.16      3.08 o
   5   1   7      451.89      438.93      7.09 o
   6   1   7      119.36      117.83      4.20 o
   7   1   7      137.89      133.72      4.95 o
   8   1   7        0.04        3.86      2.18 o
   9   1   7       25.39       28.86      3.57 o
  10   1   7       12.85       16.25      3.54 o
 -11   2   7        1.82        0.15      2.30 o
 -10   2   7        1.56        2.48      2.18 o
  -9   2   7        0.49       -0.57      1.86 o
  -8   2   7       34.84       29.06      3.61 o
  -7   2   7        0.00        1.44      1.61 o
  -6   2   7      244.16      258.93      7.64 o
  -5   2   7       66.54       76.67      5.23 o
  -4   2   7      717.87      706.09      9.47 o
  -3   2   7      143.99      139.85      2.73 o
  -2   2   7      146.85      159.48      6.33 o
  -1   2   7      509.08      660.38     33.01 o
   0   2   7       21.23       28.66      1.78 o
   1   2   7       12.73        8.72      0.63 o
   2   2   7      132.59      149.44      3.54 o
   3   2   7      352.95      346.38      5.04 o
   4   2   7       33.74       34.37      1.45 o
   5   2   7     1069.23     1030.34     15.01 o
   6   2   7        9.13       15.87      1.78 o
   7   2   7      264.52      293.11      7.87 o
   8   2   7       28.22       28.73      2.84 o
   9   2   7        3.43        4.64      2.26 o
  10   2   7        2.69        3.06      2.68 o
 -11   3   7       11.86       15.20      2.88 o
 -10   3   7       31.06       29.88      3.09 o
  -9   3   7        6.74        7.29      2.06 o
  -8   3   7      101.96       98.17      3.68 o
  -7   3   7       38.96       36.41      2.38 o
  -6   3   7      199.94      190.64      4.05 o
  -5   3   7      424.48      405.37      6.37 o
  -4   3   7      156.85      149.31      2.67 o
  -3   3   7      133.35      168.51      2.77 o
  -2   3   7       47.37       30.08      1.51 o
  -1   3   7     2616.80     2679.71     32.77 o
   0   3   7       11.08       11.91      0.80 o
   1   3   7       36.30       39.79      1.21 o
   2   3   7     1442.69     1502.07     27.84 o
   3   3   7       96.61       92.29      1.97 o
   4   3   7      190.94      168.01      3.42 o
   5   3   7       60.56       69.09      6.77 o
   6   3   7      149.12      159.98      4.06 o
   7   3   7      535.21      522.42     14.07 o
   8   3   7        7.42        6.43      1.97 o
   9   3   7        0.37       -0.24      2.16 o
  10   3   7       12.49       14.51      3.04 o
 -11   4   7       34.69       48.44      3.78 o
 -10   4   7        1.43        2.33      2.17 o
  -9   4   7        0.38        0.80      1.86 o
  -8   4   7        7.17        6.52      1.75 o
  -7   4   7        2.86        1.80      1.46 o
  -6   4   7       47.42       46.58      2.00 o
  -5   4   7       97.71      108.77      2.69 o
  -4   4   7      716.75      690.42      8.71 o
  -3   4   7       31.85       30.80      1.18 o
  -2   4   7       11.72        9.47      0.96 o
  -1   4   7     1571.30     1560.62     17.51 o
   0   4   7      466.71      476.63      5.80 o
   1   4   7      538.40      532.06      6.80 o
   2   4   7      424.68      482.04      6.72 o
   3   4   7      190.07      206.81      3.23 o
   4   4   7        0.00       -0.92      0.92 o
   5   4   7        1.50        0.32      1.51 o
   6   4   7       14.28       11.25      2.21 o
   7   4   7        3.13        7.23      2.23 o
   8   4   7       44.65       40.80      2.84 o
   9   4   7        0.47       -0.48      2.12 o
  10   4   7        1.99        2.33      2.57 o
 -11   5   7       33.45       31.80      3.71 o
 -10   5   7        0.71        0.03      2.05 o
  -9   5   7       64.80       67.74      3.49 o
  -8   5   7        4.68        2.42      1.72 o
  -7   5   7       61.51       54.06      2.39 o
  -6   5   7       15.52       13.10      1.51 o
  -5   5   7       11.30       13.10      1.09 o
  -4   5   7      196.63      186.84      3.14 o
  -3   5   7       59.20       61.92      1.67 o
  -2   5   7      121.06      109.86      2.11 o
  -1   5   7      597.70      595.44      7.26 o
   0   5   7       17.88       25.89      1.34 o
   1   5   7        3.60        2.44      0.75 o
   2   5   7      178.08      162.75      2.68 o
   3   5   7      146.21      134.74      2.47 o
   4   5   7       23.12       20.94      1.22 o
   5   5   7        2.29       -1.35      1.35 o
   6   5   7        2.22       -1.40      1.40 o
   7   5   7       17.27       16.24      2.14 o
   8   5   7       16.56       18.21      2.34 o
   9   5   7        8.32        8.20      2.72 o
  10   5   7        0.17       -2.60      2.60 o
 -10   6   7        1.50       -1.90      2.13 o
  -9   6   7       15.95       18.67      2.44 o
  -8   6   7       10.55       11.52      1.94 o
  -7   6   7        5.27        2.51      1.42 o
  -6   6   7        0.06       -0.07      1.18 o
  -5   6   7      209.60      172.38      3.46 o
  -4   6   7       17.54       15.19      1.08 o
  -3   6   7       56.87       70.27      2.17 o
  -2   6   7       13.04        6.76      0.84 o
  -1   6   7      843.97      760.48      9.66 o
   0   6   7      225.55      205.42      3.10 o
   1   6   7      197.33      195.18      3.35 o
   2   6   7       35.56       31.76      1.15 o
   3   6   7      320.44      289.23      4.17 o
   4   6   7      178.66      166.57      3.12 o
   5   6   7       10.15        5.09      1.22 o
   6   6   7       36.99       42.12      2.29 o
   7   6   7        4.57        7.67      1.82 o
   8   6   7       14.61       13.89      2.26 o
   9   6   7       26.88       26.81      3.54 o
 -10   7   7       44.42       44.80      3.80 o
  -9   7   7       20.71       26.13      2.66 o
  -8   7   7       74.44       81.66      3.57 o
  -7   7   7        2.86       -0.57      1.37 o
  -6   7   7      181.09      157.34      3.75 o
  -5   7   7      235.85      201.15      3.99 o
  -4   7   7       48.28       40.88      1.68 o
  -3   7   7      166.73      142.73      3.05 o
  -2   7   7      672.66      654.16      8.49 o
  -1   7   7     1087.96     1071.40     12.36 o
   0   7   7      607.65      584.18      7.45 o
   1   7   7      118.40      120.78      2.35 o
   2   7   7       85.83       79.10      2.13 o
   3   7   7       28.70       28.16      1.38 o
   4   7   7       57.72       51.49      1.81 o
   5   7   7       97.80       84.46      2.63 o
   6   7   7        0.67        0.68      1.58 o
   7   7   7       15.51       13.95      2.04 o
   8   7   7       46.07       51.26      3.54 o
   9   7   7        6.21        3.09      2.60 o
 -10   8   7        0.13       -1.61      2.29 o
  -9   8   7        0.07        0.69      2.17 o
  -8   8   7       45.62       48.07      3.13 o
  -7   8   7       55.01       57.77      2.69 o
  -6   8   7       95.48       80.96      2.93 o
  -5   8   7       27.17       27.73      1.82 o
  -4   8   7      122.05      115.49      2.91 o
  -3   8   7      596.95      543.88      7.56 o
  -2   8   7       44.62       43.97      1.76 o
  -1   8   7       96.52      109.35      2.50 o
   0   8   7       23.64       26.51      1.39 o
   1   8   7        4.13        5.84      0.99 o
   2   8   7       22.36       29.21      1.60 o
   3   8   7       66.05       62.20      1.91 o
   4   8   7       10.14       10.37      1.40 o
   5   8   7        8.27        4.80      1.37 o
   6   8   7       69.22       65.96      3.01 o
   7   8   7        8.23        6.34      1.81 o
   8   8   7       42.06       65.99      3.52 o
   9   8   7        0.05       -1.02      2.14 o
  -9   9   7        3.13        4.75      2.26 o
  -8   9   7       15.19       11.85      2.51 o
  -7   9   7        0.01       -0.13      1.62 o
  -6   9   7       80.06       70.64      3.01 o
  -5   9   7       17.76        6.93      1.52 o
  -4   9   7        3.55        3.81      1.54 o
  -3   9   7      263.80      242.33      5.44 o
  -2   9   7       12.85       12.70      2.38 o
  -1   9   7       27.77       23.60      2.01 o
   0   9   7      558.48      556.91      8.61 o
   1   9   7        8.41        8.63      1.45 o
   2   9   7        5.15        2.77      1.64 o
   3   9   7      352.57      311.24      6.57 o
   4   9   7      119.51      101.08      3.45 o
   5   9   7        4.71        3.17      1.31 o
   6   9   7       23.42       25.18      2.20 o
   7   9   7       27.99       31.77      2.31 o
   8   9   7        3.84        6.12      2.14 o
  -9  10   7        1.12        4.14      3.10 o
  -8  10   7        1.80       -0.64      2.73 o
  -7  10   7        3.78        3.97      1.96 o
  -6  10   7        3.97        8.72      1.90 o
  -5  10   7       10.37        9.25      1.53 o
  -4  10   7        0.06       -1.40      1.40 o
  -3  10   7       27.54       22.37      1.91 o
  -2  10   7      307.26      300.98      6.29 o
  -1  10   7      284.25      310.99     18.92 o
   0  10   7        2.54        6.51      1.76 o
   1  10   7       39.60       34.48      1.95 o
   2  10   7       39.08       34.34      2.17 o
   3  10   7       14.59       13.05      1.90 o
   4  10   7       90.81       81.54      3.15 o
   5  10   7        0.43       -0.61      1.51 o
   6  10   7        9.97        9.97      1.69 o
   7  10   7        9.68       12.88      2.00 o
   8  10   7       11.70       15.46      2.36 o
  -8  11   7        2.19        0.97      2.60 o
  -7  11   7       68.19       63.78      3.34 o
  -6  11   7        0.33        3.29      1.67 o
  -5  11   7        1.18        0.32      1.65 o
  -4  11   7       20.06       25.81      2.19 o
  -3  11   7       54.09       54.58      2.54 o
  -2  11   7       70.28       67.44      2.68 o
  -1  11   7      243.79      224.29      7.14 o
   0  11   7      149.82      178.91     25.14 o
   1  11   7        0.07        3.34      4.54 o
   2  11   7      207.38      188.36      4.81 o
   3  11   7       12.36       15.10      1.85 o
   4  11   7        5.74        1.72      1.55 o
   5  11   7        2.63        0.62      1.52 o
   6  11   7       43.67       43.68      3.25 o
   7  11   7        0.01       -0.73      2.34 o
  -7  12   7       14.41       16.91      3.27 o
  -6  12   7        1.31       10.22      4.43 o
  -5  12   7        2.85        3.11      1.88 o
  -4  12   7       28.77       31.17      2.39 o
  -3  12   7        9.58        7.11      1.68 o
  -2  12   7       37.19       42.08      2.26 o
  -1  12   7        5.02        6.74      1.57 o
   0  12   7        0.02        0.80      1.41 o
   1  12   7        0.21       -0.95      1.44 o
   2  12   7        0.00       -0.74      1.84 o
   3  12   7        1.92        2.73      1.62 o
   4  12   7        7.59        6.62      1.76 o
   5  12   7        1.27       -1.66      1.66 o
   6  12   7       18.57       14.00      2.61 o
  -6  13   7        6.70       16.99      3.08 o
  -5  13   7       34.10       44.28      3.96 o
  -4  13   7        2.60        0.72      2.12 o
  -3  13   7        3.32        2.44      1.63 o
  -2  13   7        0.45       -1.35      1.35 o
  -1  13   7       13.25       12.36      2.95 o
   0  13   7       43.59       44.84      5.73 o
   1  13   7       25.82       30.86      3.84 o
   2  13   7       12.75       20.83      1.87 o
   3  13   7        5.33        4.91      1.55 o
   4  13   7        2.31        1.40      1.60 o
   5  13   7        2.32       -1.23      1.93 o
  -5  14   7       18.69       18.84      3.09 o
  -4  14   7        1.06       -0.94      2.02 o
  -3  14   7       23.16       29.31      2.58 o
  -2  14   7        2.28        1.93      1.98 o
  -1  14   7        0.10       -0.43      2.77 o
   0  14   7        1.70        2.70      2.91 o
   1  14   7       23.24       25.95      3.72 o
   2  14   7        8.49        7.98      2.88 o
   3  14   7       21.78       19.98      1.75 o
   4  14   7        9.50        7.43      1.77 o
  -3  15   7       19.43       21.24      2.50 o
  -2  15   7       11.90       18.24      3.29 o
  -1  15   7        0.20       -0.43      3.36 o
   0  15   7        4.52       11.13      3.05 o
   1  15   7        0.29       -2.68      2.68 o
   2  15   7        0.93        4.77      4.19 o
 -11   0   8       13.49       15.72      4.28 o
 -10   0   8       11.87        7.99      3.61 o
  -9   0   8       17.15       14.57      3.75 o
  -8   0   8       67.35       79.83      5.05 o
  -7   0   8     1340.86     1325.10     30.98 o
  -6   0   8      163.47      180.14      5.94 o
  -5   0   8       36.88       37.66      3.57 o
  -4   0   8      871.41      878.14     16.00 o
  -3   0   8      396.15      401.88      8.16 o
  -2   0   8     1345.51     1407.79     24.26 o
  -1   0   8      975.04      990.49     16.49 o
   0   0   8      169.68      171.11      8.22 o
   1   0   8      475.82      471.37     10.62 o
   2   0   8      879.98      936.74     25.48 o
   3   0   8      190.00      201.34      5.50 o
   4   0   8      321.95      330.26      6.69 o
   5   0   8      427.60      425.37     10.46 o
   6   0   8     1086.75     1022.18     25.67 o
   7   0   8      177.80      166.07      8.08 o
   8   0   8        1.15       -1.77      3.31 o
   9   0   8       64.87       66.64      8.58 o
  10   0   8       27.36       34.81      6.16 o
 -11   1   8       15.09       17.05      3.05 o
 -10   1   8        6.03       -1.60      2.24 o
  -9   1   8        5.82       -2.03      2.03 o
  -8   1   8      553.86      532.44     11.04 o
  -7   1   8      319.05      363.87     17.52 o
  -6   1   8       21.94       28.12      2.11 o
  -5   1   8      972.62      952.18     12.22 o
  -4   1   8      148.33      142.26      2.84 o
  -3   1   8      130.34      124.68      2.51 o
  -2   1   8      409.20      485.69     14.75 o
  -1   1   8       44.53       36.01      1.97 o
   0   1   8       75.00       86.59      6.54 o
   1   1   8      130.65      152.28      5.93 o
   2   1   8      185.96      219.07      4.10 o
   3   1   8       11.45       12.31      1.12 o
   4   1   8      145.96      138.35      2.84 o
   5   1   8      158.61      156.61      4.00 o
   6   1   8      124.36      140.61      4.35 o
   7   1   8       67.86       71.31      3.87 o
   8   1   8       20.73       23.50      2.80 o
   9   1   8        2.70        4.23      2.71 o
  10   1   8       41.54       53.41      4.44 o
 -11   2   8        7.35       10.30      2.82 o
 -10   2   8        4.24        3.78      2.36 o
  -9   2   8        2.31       -0.82      1.90 o
  -8   2   8       34.86       34.19      5.17 o
  -7   2   8      462.48      457.67      8.64 o
  -6   2   8      147.83      148.24      3.79 o
  -5   2   8       35.53       44.93      1.76 o
  -4   2   8     1486.23     1523.32     20.02 o
  -3   2   8       18.24       23.44      1.38 o
  -2   2   8       44.37       52.52      3.45 o
  -1   2   8      191.59      257.83     18.09 o
   0   2   8       43.94       52.23      3.55 o
   1   2   8      208.83      288.59     12.13 o
   2   2   8       27.41       31.21      1.71 o
   3   2   8       84.34       60.20      1.74 o
   4   2   8        0.16       -0.88      0.88 o
   5   2   8     1022.86     1034.20     15.84 o
   6   2   8       62.15       63.83      3.08 o
   7   2   8        1.82       -0.73      2.52 o
   8   2   8        3.28        3.49      2.13 o
   9   2   8        0.03        3.42      2.53 o
  10   2   8       53.23       51.71      4.45 o
 -11   3   8       14.09       16.17      3.00 o
 -10   3   8       22.39       24.90      3.04 o
  -9   3   8       58.59       64.09      3.46 o
  -8   3   8       47.79       46.26      2.89 o
  -7   3   8      252.58      243.33      5.86 o
  -6   3   8       49.77       41.88      2.66 o
  -5   3   8       12.01       22.30      1.57 o
  -4   3   8       39.92       46.22      1.72 o
  -3   3   8       15.47       15.98      1.14 o
  -2   3   8       23.15       26.97      1.84 o
  -1   3   8      318.93      334.36      5.10 o
   0   3   8      659.04      784.19      9.32 o
   1   3   8        3.48        1.08      0.76 o
   2   3   8        4.32        9.34      1.00 o
   3   3   8        0.15       -0.84      0.84 o
   4   3   8       34.98       26.58      1.34 o
   5   3   8      193.02      192.06      7.20 o
   6   3   8       20.52       23.74      2.55 o
   7   3   8        0.34        0.58      1.66 o
   8   3   8        1.36        0.32      2.02 o
   9   3   8        1.14        0.72      2.28 o
  10   3   8        1.18        0.98      2.72 o
 -11   4   8       39.79       44.02      5.06 o
 -10   4   8        8.11        4.44      2.35 o
  -9   4   8       48.68       46.90      3.10 o
  -8   4   8       14.79       10.84      2.15 o
  -7   4   8        8.22        7.94      1.81 o
  -6   4   8      306.79      288.79      5.66 o
  -5   4   8      620.12      621.51      8.81 o
  -4   4   8      476.84      461.48      6.28 o
  -3   4   8      301.42      300.00      4.41 o
  -2   4   8        9.74        7.04      0.94 o
  -1   4   8       28.31       27.19      1.19 o
   0   4   8      267.08      262.72      3.69 o
   1   4   8       55.10       46.14      1.45 o
   2   4   8      125.60      140.48      2.81 o
   3   4   8       18.22       18.19      1.13 o
   4   4   8       61.92       50.52      1.66 o
   5   4   8       20.97       14.91      2.28 o
   6   4   8       46.26       38.61      2.43 o
   7   4   8        5.43        4.35      1.75 o
   8   4   8        3.05        5.15      2.31 o
   9   4   8       22.33       24.18      3.09 o
 -10   5   8       24.95       27.09      2.86 o
  -9   5   8       14.15       11.84      2.27 o
  -8   5   8       34.40       30.61      2.47 o
  -7   5   8       23.36       30.23      2.27 o
  -6   5   8        0.12       -1.26      1.26 o
  -5   5   8      345.07      352.36      5.78 o
  -4   5   8        0.15        0.21      0.85 o
  -3   5   8      121.86      119.44      2.48 o
  -2   5   8      105.98      103.26      2.23 o
  -1   5   8      453.06      451.44      5.86 o
   0   5   8      198.01      197.80      3.04 o
   1   5   8        1.70        3.91      0.84 o
   2   5   8        0.06       -0.81      0.81 o
   3   5   8      105.56      101.28      2.28 o
   4   5   8       25.38       25.07      1.50 o
   5   5   8        0.62        0.57      1.32 o
   6   5   8        2.20        0.73      1.46 o
   7   5   8       30.70       31.86      3.12 o
   8   5   8       18.76       23.58      2.87 o
   9   5   8        0.87       -0.23      2.54 o
 -10   6   8        0.64       -0.42      2.25 o
  -9   6   8       25.46       26.58      2.94 o
  -8   6   8        6.39        7.30      1.86 o
  -7   6   8       24.63       28.02      2.13 o
  -6   6   8       23.77       18.73      1.74 o
  -5   6   8       12.99       11.26      1.42 o
  -4   6   8       31.71       25.21      1.41 o
  -3   6   8       13.90       10.57      1.10 o
  -2   6   8      130.80      131.15      2.68 o
  -1   6   8      154.94      139.79      4.00 o
   0   6   8      938.68      909.66     10.84 o
   1   6   8        3.06        2.18      0.99 o
   2   6   8       84.16       88.82      2.12 o
   3   6   8        0.22       -0.85      0.85 o
   4   6   8       33.81       30.72      1.55 o
   5   6   8      100.48      101.58      3.87 o
   6   6   8      138.68      127.12      3.82 o
   7   6   8       40.35       46.25      3.13 o
   8   6   8       61.11       64.00      5.40 o
   9   6   8       13.76       13.98      3.47 o
 -10   7   8        1.68        0.45      2.42 o
  -9   7   8        3.11        1.54      2.26 o
  -8   7   8        2.97        6.80      2.15 o
  -7   7   8        9.08        9.38      1.76 o
  -6   7   8        0.12       -1.26      1.26 o
  -5   7   8        5.45        3.88      1.28 o
  -4   7   8       43.10       41.49      1.92 o
  -3   7   8      231.53      214.70      3.91 o
  -2   7   8      335.10      309.34      4.98 o
  -1   7   8        9.19        7.42      1.76 o
   0   7   8      145.28      128.99      2.41 o
   1   7   8        9.82        7.08      0.94 o
   2   7   8        1.92        1.15      0.89 o
   3   7   8      137.37      144.65      3.21 o
   4   7   8        0.47        0.14      1.16 o
   5   7   8        0.05       -0.07      1.43 o
   6   7   8       13.23       14.19      2.16 o
   7   7   8        3.18        4.17      2.02 o
   8   7   8        0.30       -0.60      2.39 o
   9   7   8        1.69        4.20      3.82 o
  -9   8   8        0.03       -2.39      2.39 o
  -8   8   8       32.34       34.86      2.89 o
  -7   8   8        1.79       -0.21      1.51 o
  -6   8   8        2.02       -1.03      1.61 o
  -5   8   8       12.63        7.31      1.63 o
  -4   8   8       21.55       19.10      1.60 o
  -3   8   8       86.60       73.69      2.17 o
  -2   8   8      360.18      350.33      5.46 o
  -1   8   8       47.80       49.71      1.89 o
   0   8   8       10.13        8.78      1.25 o
   1   8   8      162.65      151.14      3.84 o
   2   8   8       45.26       55.93      2.09 o
   3   8   8        8.21        8.11      1.32 o
   4   8   8      226.48      194.18      4.32 o
   5   8   8        0.06       -1.31      1.38 o
   6   8   8        0.55        0.10      1.55 o
   7   8   8       13.02       11.71      2.25 o
   8   8   8       50.73       62.29      3.84 o
  -9   9   8        6.97        7.28      2.29 o
  -8   9   8       12.81       13.50      2.55 o
  -7   9   8        1.45        0.86      1.79 o
  -6   9   8       18.60       19.74      2.11 o
  -5   9   8      144.58      130.09      3.72 o
  -4   9   8       25.05       26.83      1.86 o
  -3   9   8       45.55       49.76      2.51 o
  -2   9   8        0.62       -0.68      1.45 o
  -1   9   8       14.28        9.66      1.57 o
   0   9   8       33.48       28.29      1.78 o
   1   9   8        7.80        7.56      1.66 o
   2   9   8      363.65      338.75      7.45 o
   3   9   8      103.46       89.48      3.52 o
   4   9   8        3.33        3.30      1.21 o
   5   9   8       12.55        9.71      2.29 o
   6   9   8        0.54        1.25      1.54 o
   7   9   8        0.55        1.62      1.80 o
   8   9   8        8.44        8.62      2.85 o
  -8  10   8       57.68       61.01      4.30 o
  -7  10   8        2.95        4.78      2.13 o
  -6  10   8        0.01        0.99      1.59 o
  -5  10   8        0.24       -0.05      1.31 o
  -4  10   8       45.04       45.74      2.50 o
  -3  10   8        4.97        7.06      1.63 o
  -2  10   8        2.00        3.19      1.48 o
  -1  10   8        1.46       -1.43      1.43 o
   0  10   8       74.36       69.23      2.56 o
   1  10   8       19.82       21.31      1.94 o
   2  10   8      226.83      226.20      5.67 o
   3  10   8        2.04        4.88      1.71 o
   4  10   8       28.25       35.27      2.34 o
   5  10   8        0.77       -1.87      1.87 o
   6  10   8       15.78       16.65      2.66 o
   7  10   8       26.29       37.65      5.00 o
  -8  11   8        0.31        1.41      2.49 o
  -7  11   8        8.85       10.11      2.23 o
  -6  11   8        3.13        4.01      1.69 o
  -5  11   8       65.56       66.45      3.63 o
  -4  11   8        2.04       -0.03      1.69 o
  -3  11   8       26.26       24.67      2.06 o
  -2  11   8       31.39       35.73      2.18 o
  -1  11   8        4.41        5.48      1.54 o
   0  11   8        0.36        0.44      1.47 o
   1  11   8        2.18        0.82      1.51 o
   2  11   8        1.56        3.26      1.67 o
   3  11   8       30.21       28.89      2.30 o
   4  11   8       17.20       13.94      2.07 o
   5  11   8        3.86        1.04      2.07 o
   6  11   8       23.19       21.33      2.75 o
  -7  12   8        3.23       10.17      2.99 o
  -6  12   8        0.00        3.68      2.25 o
  -5  12   8        0.01       -1.89      1.89 o
  -4  12   8       31.43       31.78      2.50 o
  -3  12   8       43.36       50.27      2.72 o
  -2  12   8       14.51       12.15      1.84 o
  -1  12   8       25.01       26.66      2.03 o
   0  12   8        2.33        6.29      4.35 o
   1  12   8       29.13       29.53      2.10 o
   2  12   8       16.51       17.13      1.98 o
   3  12   8       12.17       14.33      2.26 o
   4  12   8       14.26       13.60      2.23 o
   5  12   8       43.07       44.77      3.90 o
   6  12   8      131.98      168.80      9.00 o
  -6  13   8       53.77       67.12      4.60 o
  -5  13   8        7.75       11.38      2.38 o
  -4  13   8        2.01        2.96      1.87 o
  -3  13   8        0.99        0.28      2.44 o
  -2  13   8        3.73        3.92      1.71 o
  -1  13   8        1.46        0.26      2.19 o
   0  13   8        6.98        7.83      3.43 o
   1  13   8        9.90       10.10      1.86 o
   2  13   8        9.52        8.05      2.03 o
   3  13   8        2.22        1.48      1.67 o
   4  13   8        0.93       -1.74      1.74 o
   5  13   8        2.82       -3.74      4.38 o
  -4  14   8       17.88       23.62      2.84 o
  -3  14   8        8.65        9.75      1.96 o
  -2  14   8       10.54        8.49      1.77 o
  -1  14   8        5.02        6.14      3.26 o
   0  14   8        1.50        1.54      3.12 o
   1  14   8       84.61      100.19      6.42 o
   2  14   8       14.58       15.72      4.68 o
   3  14   8        4.80        3.43      1.55 o
  -2  15   8        9.78        6.96      3.15 o
  -1  15   8        7.54        2.73      3.99 o
   0  15   8        6.85        0.77      3.19 o
 -11   1   9        2.81       -2.51      2.51 o
 -10   1   9        4.84        0.27      2.28 o
  -9   1   9       33.97       32.64      3.15 o
  -8   1   9        0.48       -1.90      1.90 o
  -7   1   9      175.25      180.74      5.09 o
  -6   1   9      155.38      137.97      3.97 o
  -5   1   9        8.65        8.02      1.35 o
  -4   1   9        0.47        0.47      1.01 o
  -3   1   9        3.51        1.46      0.94 o
  -2   1   9      847.47      886.86     21.45 o
  -1   1   9      106.91      134.67      7.31 o
   0   1   9       23.82       31.15      1.97 o
   1   1   9       29.17       27.61      1.30 o
   2   1   9       18.56       17.64      1.15 o
   3   1   9      144.71      139.11      3.37 o
   4   1   9      426.44      410.73      7.55 o
   5   1   9       34.38       30.96      2.01 o
   6   1   9       11.22       13.31      2.20 o
   7   1   9        5.20        4.89      2.18 o
   8   1   9       12.76       15.61      3.02 o
   9   1   9       20.02       30.30      3.71 o
 -11   2   9        5.02        1.05      2.66 o
 -10   2   9       11.81       12.96      2.74 o
  -9   2   9        0.21       -2.04      2.04 o
  -8   2   9        0.02       -0.11      2.46 o
  -7   2   9       26.39       31.93      2.89 o
  -6   2   9       18.77       22.54      1.98 o
  -5   2   9       95.12       79.18      3.53 o
  -4   2   9        0.83       -0.10      0.80 o
  -3   2   9      243.99      244.61      4.36 o
  -2   2   9      158.13      191.59      8.60 o
  -1   2   9       15.73       15.79      1.14 o
   0   2   9      312.20      366.53     26.43 o
   1   2   9       56.65       87.25      4.71 o
   2   2   9       20.15       30.81      1.39 o
   3   2   9      244.57      223.77      4.50 o
   4   2   9       93.79       87.12      3.17 o
   5   2   9       22.01       17.77      1.75 o
   6   2   9        8.42        5.21      2.15 o
   7   2   9        2.89        2.64      2.05 o
   8   2   9        6.33        1.56      3.12 o
   9   2   9       95.56       99.29      5.30 o
 -11   3   9       22.70       24.82      3.39 o
 -10   3   9       11.90        7.14      2.57 o
  -9   3   9       16.05       18.13      2.53 o
  -8   3   9       32.58       33.53      2.81 o
  -7   3   9       24.91       27.23      2.46 o
  -6   3   9       20.45       19.77      1.97 o
  -5   3   9      754.24      745.16     11.18 o
  -4   3   9        0.73        1.88      1.08 o
  -3   3   9       45.84       40.98      1.70 o
  -2   3   9        0.14       -0.86      0.86 o
  -1   3   9       16.33       16.41      1.07 o
   0   3   9        0.34        0.57      0.72 o
   1   3   9      149.56      158.77      5.67 o
   2   3   9       40.03       33.83      2.03 o
   3   3   9        3.84        2.39      1.05 o
   4   3   9      403.67      398.73      7.05 o
   5   3   9       92.03       84.44      3.02 o
   6   3   9       84.09       77.78      3.37 o
   7   3   9       26.95       28.00      2.86 o
   8   3   9        9.43        7.72      2.45 o
   9   3   9        0.24        2.06      3.13 o
 -10   4   9        5.11        7.29      2.54 o
  -9   4   9        0.32       -1.11      2.00 o
  -8   4   9        4.30        4.22      1.99 o
  -7   4   9        7.51        4.24      1.78 o
  -6   4   9       20.33       20.65      1.97 o
  -5   4   9      382.19      351.53      5.96 o
  -4   4   9      333.87      320.49      5.43 o
  -3   4   9      147.36      156.48      3.49 o
  -2   4   9       47.03       42.80      1.63 o
  -1   4   9       25.11       24.73      1.29 o
   0   4   9       94.83       96.80      2.17 o
   1   4   9      235.16      219.95      3.60 o
   2   4   9       61.74       57.39      1.85 o
   3   4   9        4.01        3.56      1.06 o
   4   4   9       11.62       11.67      1.60 o
   5   4   9       28.86       27.00      2.29 o
   6   4   9        1.47        4.09      2.72 o
   7   4   9       29.18       22.55      2.73 o
   8   4   9        3.50        3.96      2.33 o
   9   4   9        3.84        3.73      2.74 o
 -10   5   9        0.04        2.52      2.36 o
  -9   5   9       10.00       12.59      3.10 o
  -8   5   9        0.42        0.20      1.83 o
  -7   5   9       33.30       30.15      2.43 o
  -6   5   9       25.19       21.54      1.98 o
  -5   5   9      423.84      398.22      6.77 o
  -4   5   9       35.66       40.76      1.76 o
  -3   5   9      243.27      219.68      3.79 o
  -2   5   9       32.73       33.34      1.39 o
  -1   5   9       27.75       32.59      1.41 o
   0   5   9       79.20       80.19      1.96 o
   1   5   9      191.75      188.51      3.20 o
   2   5   9       64.58       55.84      1.87 o
   3   5   9      179.87      175.09      3.86 o
   4   5   9      244.79      224.82      4.56 o
   5   5   9       11.17        7.36      1.59 o
   6   5   9       51.36       44.49      2.74 o
   7   5   9       10.13       10.84      2.34 o
   8   5   9       35.86       36.93      3.58 o
   9   5   9       19.85       20.18      3.80 o
 -10   6   9       17.82       24.99      3.48 o
  -9   6   9       29.86       35.94      3.00 o
  -8   6   9        6.24        5.80      2.34 o
  -7   6   9        0.09       -1.86      1.86 o
  -6   6   9       26.18       26.94      2.05 o
  -5   6   9      267.86      247.12      4.83 o
  -4   6   9       87.93       79.87      2.49 o
  -3   6   9      144.31      131.16      3.05 o
  -2   6   9      277.36      253.32      7.44 o
  -1   6   9     1569.22     1540.95     18.30 o
   0   6   9      488.81      485.47      6.58 o
   1   6   9       40.68       43.59      1.84 o
   2   6   9      137.95      130.31      3.15 o
   3   6   9      108.49       98.50      2.90 o
   4   6   9       46.96       38.42      1.94 o
   5   6   9        4.91        1.98      1.44 o
   6   6   9        2.52        3.76      1.99 o
   7   6   9        0.12       -1.99      2.06 o
   8   6   9       67.34       75.68      5.96 o
 -10   7   9        1.73        3.74      5.62 o
  -9   7   9        1.92        0.96      2.45 o
  -8   7   9        0.85       -2.03      2.03 o
  -7   7   9        0.14       -1.78      1.78 o
  -6   7   9       18.90       13.27      2.12 o
  -5   7   9        9.72        8.41      1.62 o
  -4   7   9      520.10      478.53      7.79 o
  -3   7   9       10.04        4.24      1.38 o
  -2   7   9        4.86        3.99      1.18 o
  -1   7   9      263.57      248.35      4.21 o
   0   7   9       28.67       32.82      1.75 o
   1   7   9       29.47       26.47      1.36 o
   2   7   9       25.38       23.27      1.56 o
   3   7   9       17.30       18.97      1.70 o
   4   7   9        2.81        1.03      1.47 o
   5   7   9        0.68        0.21      1.73 o
   6   7   9        7.58        6.11      1.86 o
   7   7   9        1.86        0.55      2.33 o
   8   7   9        9.75        9.36      2.95 o
  -9   8   9       13.10       21.27      3.02 o
  -8   8   9        4.84        3.64      2.03 o
  -7   8   9        0.01        0.75      1.57 o
  -6   8   9       40.88       40.67      2.80 o
  -5   8   9      314.91      257.75      6.02 o
  -4   8   9       29.59       20.59      1.81 o
  -3   8   9        6.02       -1.31      1.75 o
  -2   8   9     1110.39     1064.53     15.97 o
  -1   8   9      748.02      704.56     10.03 o
   0   8   9      632.57      578.97      8.97 o
   1   8   9      196.72      169.27      3.81 o
   2   8   9       78.33       86.26      2.76 o
   3   8   9       40.55       33.61      2.30 o
   4   8   9      191.79      170.28      4.55 o
   5   8   9       19.46       21.03      2.10 o
   6   8   9        2.70        2.29      1.78 o
   7   8   9       16.48       15.45      3.07 o
   8   8   9        0.67        3.42      2.69 o
  -9   9   9        1.68       -1.24      2.89 o
  -8   9   9       11.26       14.37      3.29 o
  -7   9   9        0.07       -0.97      1.84 o
  -6   9   9       13.56       16.84      2.88 o
  -5   9   9        9.40        7.59      2.27 o
  -4   9   9       44.98       53.18      2.95 o
  -3   9   9        0.44       -1.08      1.08 o
  -2   9   9       96.09       91.55      3.31 o
  -1   9   9       15.97       14.20      1.87 o
   0   9   9        2.57        2.20      1.47 o
   1   9   9        2.61       -1.25      1.48 o
   2   9   9        0.87       -1.66      1.66 o
   3   9   9       44.29       48.44      2.83 o
   4   9   9      108.55       98.99      3.43 o
   5   9   9       26.83       29.14      2.20 o
   6   9   9       14.27       14.32      2.22 o
   7   9   9       35.40       36.61      3.42 o
  -8  10   9        6.04        6.14      2.84 o
  -7  10   9        4.15        3.01      2.02 o
  -6  10   9        4.85        5.53      1.89 o
  -5  10   9       18.51       22.24      2.13 o
  -4  10   9        2.11       -0.66      1.61 o
  -3  10   9       14.33       14.33      1.93 o
  -2  10   9       10.21        9.93      1.74 o
  -1  10   9        0.91       -1.49      1.49 o
   0  10   9       38.17       37.44      3.94 o
   1  10   9        0.37        2.41      1.59 o
   2  10   9       84.05       75.00      3.11 o
   3  10   9       26.57       26.79      2.33 o
   4  10   9        0.07       -1.77      1.77 o
   5  10   9        2.57        5.04      2.38 o
   6  10   9       53.78       52.02      4.45 o
   7  10   9       20.62       18.53      7.26 o
  -7  11   9       24.82       28.02      3.25 o
  -6  11   9        8.63        3.29      2.40 o
  -5  11   9        0.31        4.35      2.14 o
  -4  11   9       12.04       17.49      2.36 o
  -3  11   9        7.41       10.26      1.89 o
  -2  11   9       22.42       24.57      2.25 o
  -1  11   9        0.00       -1.53      1.53 o
   0  11   9       46.81       42.52      2.68 o
   1  11   9      112.26      114.08      6.80 o
   2  11   9        7.17        8.66      2.56 o
   3  11   9       22.37       27.48      2.49 o
   4  11   9       13.50        8.74      2.22 o
   5  11   9        5.16        3.85      2.42 o
   6  11   9        0.47       -2.27      3.28 o
  -6  12   9       30.11       39.70      3.59 o
  -5  12   9        0.04       -0.42      2.11 o
  -4  12   9        7.61        8.91      2.11 o
  -3  12   9        3.43        2.69      1.81 o
  -2  12   9        4.07        4.62      2.58 o
  -1  12   9       34.38       31.95      2.42 o
   0  12   9       51.62       65.10      4.21 o
   1  12   9        1.19        6.59      2.77 o
   2  12   9       33.64       29.12      2.38 o
   3  12   9        4.19       -0.23      1.93 o
   4  12   9        0.13       -0.78      2.47 o
   5  12   9        7.10        8.34      2.97 o
  -5  13   9        1.09        1.58      2.28 o
  -4  13   9        1.27       -0.60      2.13 o
  -3  13   9       21.92       24.76      2.39 o
  -2  13   9        3.96        4.64      1.82 o
  -1  13   9        7.66        7.37      1.68 o
   0  13   9        4.27        4.69      1.75 o
   1  13   9       51.81       51.65      3.75 o
   2  13   9       22.34       24.35      2.27 o
   3  13   9        9.09        8.09      2.20 o
   4  13   9        2.07        0.90      2.49 o
  -3  14   9        0.00       -1.45      1.93 o
  -2  14   9       13.80       11.19      2.03 o
  -1  14   9       21.68       25.41      3.34 o
   0  14   9       35.70       43.13      5.00 o
   1  14   9       22.86       27.31      2.68 o
   2  14   9        3.31        0.72      1.76 o
 -10   0  10       25.49       29.00      4.76 o
  -9   0  10        7.24        7.57      3.64 o
  -8   0  10      511.82      489.16     16.06 o
  -7   0  10     1079.41     1055.20     25.77 o
  -6   0  10       13.14       11.71      2.82 o
  -5   0  10        7.09        3.56      2.17 o
  -4   0  10      477.39      482.16     10.63 o
  -3   0  10       56.60       66.61      2.94 o
  -2   0  10       65.91       60.82      2.63 o
  -1   0  10        6.05       -0.09      1.45 o
   0   0  10      310.60      344.72     10.16 o
   1   0  10      612.26      604.85     21.32 o
   2   0  10     1482.46     1512.39     40.72 o
   3   0  10      477.35      480.45     12.07 o
   4   0  10       64.71       65.11      4.38 o
   5   0  10       40.25       31.40      3.84 o
   6   0  10        0.07        5.74      3.10 o
   7   0  10        0.40       -3.46      4.00 o
   8   0  10       56.45       54.58      5.56 o
   9   0  10        4.27        2.33      3.74 o
 -10   1  10        1.34       -1.87      2.57 o
  -9   1  10       37.57       37.16      4.23 o
  -8   1  10       58.66       63.29      4.27 o
  -7   1  10      150.69      165.30      6.77 o
  -6   1  10      133.92      119.40      3.98 o
  -5   1  10       45.99       40.04      2.28 o
  -4   1  10      209.99      221.60      4.36 o
  -3   1  10      397.14      407.42      5.87 o
  -2   1  10       36.40       34.72      1.56 o
  -1   1  10       11.15       11.03      1.16 o
   0   1  10       95.89      112.09      5.65 o
   1   1  10      132.08      152.66      4.67 o
   2   1  10      339.67      364.97      7.58 o
   3   1  10       30.75       26.76      1.91 o
   4   1  10       36.28       25.80      2.37 o
   5   1  10      907.47      887.29     16.18 o
   6   1  10      448.05      447.75      9.60 o
   7   1  10       49.92       44.79      3.25 o
   8   1  10        1.82       -2.25      2.25 o
   9   1  10       25.60       34.66      3.68 o
 -10   2  10        4.38       -0.09      2.50 o
  -9   2  10       24.87       25.75      3.11 o
  -8   2  10       22.09       21.21      2.61 o
  -7   2  10      109.56      121.80      4.73 o
  -6   2  10        0.38        0.32      1.57 o
  -5   2  10        7.29        7.12      1.52 o
  -4   2  10      188.15      186.56      4.24 o
  -3   2  10       74.29       62.23      2.13 o
  -2   2  10        0.10       -0.05      0.95 o
  -1   2  10       22.73       38.72      3.01 o
   0   2  10        3.70        7.71      1.11 o
   1   2  10       67.42       75.19      4.70 o
   2   2  10        0.00        0.00      1.14 o
   3   2  10       24.68       21.46      1.80 o
   4   2  10      318.06      298.16      6.45 o
   5   2  10       17.94       18.02      2.95 o
   6   2  10        0.74        0.59      4.13 o
   7   2  10       10.99        8.42      2.27 o
   8   2  10        0.02       -0.92      2.22 o
   9   2  10        0.02       -2.47      2.47 o
 -10   3  10        5.45        2.58      2.50 o
  -9   3  10       11.32       10.65      2.61 o
  -8   3  10        0.65       -1.38      1.94 o
  -7   3  10        1.35        3.96      2.63 o
  -6   3  10       49.94       49.41      2.87 o
  -5   3  10      123.79      115.39      3.39 o
  -4   3  10       74.21       63.71      2.36 o
  -3   3  10       35.39       34.88      1.82 o
  -2   3  10        0.61       -1.05      1.05 o
  -1   3  10      781.83      997.08     61.77 o
   0   3  10       57.21       81.47      3.50 o
   1   3  10       42.74       49.98      2.80 o
   2   3  10        5.96        2.28      1.15 o
   3   3  10       13.20       12.05      1.51 o
   4   3  10        1.77        2.87      1.63 o
   5   3  10        0.28       -1.68      1.68 o
   6   3  10       61.66       57.64      3.35 o
   7   3  10       27.00       24.30      2.91 o
   8   3  10        0.83       -0.01      2.24 o
   9   3  10        0.57        3.81      2.80 o
 -10   4  10        2.09        0.89      2.45 o
  -9   4  10        0.42        0.21      2.09 o
  -8   4  10       42.03       37.08      3.23 o
  -7   4  10      360.32      340.98      7.94 o
  -6   4  10        9.77       11.65      1.89 o
  -5   4  10      112.50      103.90      3.34 o
  -4   4  10        0.60       -1.19      1.19 o
  -3   4  10       21.53       23.72      1.60 o
  -2   4  10      186.24      164.12      4.31 o
  -1   4  10        0.35       -0.83      0.85 o
   0   4  10       29.50       30.24      1.35 o
   1   4  10       39.39       40.73      1.63 o
   2   4  10        0.02       -1.06      1.06 o
   3   4  10        2.82       -0.05      1.25 o
   4   4  10      175.42      158.86      4.34 o
   5   4  10       24.70       20.59      2.38 o
   6   4  10        8.74        8.21      2.18 o
   7   4  10        2.92        3.97      2.16 o
   8   4  10        1.52        0.67      2.51 o
 -10   5  10       15.57       16.22      3.02 o
  -9   5  10       15.39       14.62      2.56 o
  -8   5  10       11.23       10.61      2.45 o
  -7   5  10       47.33       46.14      3.82 o
  -6   5  10       81.69       73.26      2.97 o
  -5   5  10        1.83        0.26      1.44 o
  -4   5  10       23.83       18.93      1.71 o
  -3   5  10        0.74       -1.65      1.65 o
  -2   5  10       43.44       45.31      1.69 o
  -1   5  10       16.19       18.15      1.45 o
   0   5  10        0.25        0.54      0.93 o
   1   5  10        0.82        1.11      1.02 o
   2   5  10       45.38       37.62      1.93 o
   3   5  10        0.06       -1.19      1.19 o
   4   5  10       20.34       19.18      1.90 o
   5   5  10       32.46       28.84      2.49 o
   6   5  10        0.02       -1.80      1.80 o
   7   5  10        6.26        7.61      2.67 o
   8   5  10        0.19       -1.80      2.47 o
  -9   6  10        2.94        2.48      2.43 o
  -8   6  10       18.43       17.85      2.51 o
  -7   6  10       85.04       97.44      5.04 o
  -6   6  10       72.00       63.78      2.83 o
  -5   6  10       32.75       30.99      2.21 o
  -4   6  10       12.74       10.16      1.49 o
  -3   6  10        8.42        3.61      1.24 o
  -2   6  10      221.85      212.84      4.37 o
  -1   6  10        0.51        2.80      1.41 o
   0   6  10       36.85       38.19      1.86 o
   1   6  10      292.48      279.83      4.97 o
   2   6  10       29.38       22.97      1.66 o
   3   6  10       23.95       18.40      1.68 o
   4   6  10        0.56        3.51      1.66 o
   5   6  10        4.08        7.24      2.14 o
   6   6  10       11.45       13.87      2.64 o
   7   6  10        4.45        1.73      2.74 o
   8   6  10       18.14       20.72      3.44 o
  -9   7  10        0.03       -2.30      2.30 o
  -8   7  10       13.20       12.36      3.35 o
  -7   7  10        2.03       -1.96      1.96 o
  -6   7  10      111.86      110.51      3.77 o
  -5   7  10       10.84       10.53      2.16 o
  -4   7  10        8.47        6.81      1.51 o
  -3   7  10      187.34      203.61      4.33 o
  -2   7  10       24.44       29.73      2.16 o
  -1   7  10       26.79       33.51      2.06 o
   0   7  10       95.01       92.00      2.58 o
   1   7  10        0.41        0.36      1.24 o
   2   7  10      141.17      125.78      3.51 o
   3   7  10       48.44       53.64      2.50 o
   4   7  10       37.99       39.56      2.61 o
   5   7  10        4.58        6.98      2.25 o
   6   7  10        8.16       10.18      2.60 o
   7   7  10        2.08        0.55      2.61 o
  -9   8  10       18.86       20.61      2.96 o
  -8   8  10        5.16        1.72      2.39 o
  -7   8  10       11.47        9.03      2.59 o
  -6   8  10        7.01        7.94      2.01 o
  -5   8  10        2.66        2.79      1.83 o
  -4   8  10       56.99       59.70      2.67 o
  -3   8  10       47.35       46.24      2.25 o
  -2   8  10       11.89       10.17      1.56 o
  -1   8  10       28.84       24.29      1.85 o
   0   8  10       49.58       44.05      1.96 o
   1   8  10       62.31       55.88      2.28 o
   2   8  10      133.27      118.15      3.35 o
   3   8  10       73.61       70.28      2.91 o
   4   8  10       73.27       61.35      3.06 o
   5   8  10        4.79        4.35      2.04 o
   6   8  10        0.11        0.72      2.23 o
   7   8  10       53.10       62.05      4.30 o
  -8   9  10       10.79       11.67      2.95 o
  -7   9  10        2.98        4.28      2.40 o
  -6   9  10       11.07       12.74      2.20 o
  -5   9  10        0.53       -1.18      1.70 o
  -4   9  10       13.23        7.86      1.70 o
  -3   9  10       96.94       81.57      2.85 o
  -2   9  10        7.55        8.54      1.86 o
  -1   9  10       11.95        5.95      2.14 o
   0   9  10      128.73      119.77      3.93 o
   1   9  10        7.70        5.97      1.79 o
   2   9  10        9.59        8.63      2.36 o
   3   9  10       67.27       75.94      4.12 o
   4   9  10       33.27       38.85      2.55 o
   5   9  10        1.05       -0.66      1.67 o
   6   9  10        0.15       -0.18      2.00 o
  -7  10  10        0.08        2.77      2.28 o
  -6  10  10        2.39        0.96      1.82 o
  -5  10  10        2.61        2.65      1.64 o
  -4  10  10       13.40       12.39      2.37 o
  -3  10  10      114.91      112.32      3.98 o
  -2  10  10        0.73       -1.60      1.60 o
  -1  10  10       14.51       10.72      2.65 o
   0  10  10        9.28        7.25      2.35 o
   1  10  10      115.25      113.56      5.12 o
   2  10  10        1.97        4.41      1.82 o
   3  10  10       15.53       22.25      2.57 o
   4  10  10        1.73       -0.28      2.23 o
   5  10  10        1.15       -0.43      2.43 o
   6  10  10        0.24        0.04      3.57 o
  -7  11  10        2.77        4.22      3.39 o
  -6  11  10       14.02       16.43      3.10 o
  -5  11  10        1.28        0.53      2.28 o
  -4  11  10        9.39       13.45      2.60 o
  -3  11  10        5.06        5.09      1.86 o
  -2  11  10       18.66       18.34      2.10 o
  -1  11  10       14.06       20.40      2.01 o
   0  11  10        1.33        6.21      2.29 o
   1  11  10       20.95       17.39      2.45 o
   2  11  10       92.50      103.59      4.06 o
   3  11  10        5.38        2.47      2.10 o
   4  11  10       26.82       27.03      4.05 o
   5  11  10        0.08       -2.62      2.62 o
  -6  12  10        0.22        0.71      3.67 o
  -5  12  10       16.44       22.18      3.06 o
  -4  12  10        0.62       -2.16      2.16 o
  -3  12  10       31.57       39.00      3.38 o
  -2  12  10        0.54       -1.80      1.80 o
  -1  12  10        0.07       -2.01      2.01 o
   0  12  10       72.38       71.91      3.55 o
   1  12  10        6.71        9.88      2.57 o
   2  12  10        1.64        1.37      2.29 o
   3  12  10        0.29       -0.64      2.38 o
   4  12  10        5.40        5.71      2.74 o
  -4  13  10        7.48        8.27      2.57 o
  -3  13  10        9.62       10.50      2.33 o
  -2  13  10       25.61       25.32      2.47 o
  -1  13  10        0.03       -2.70      2.70 o
   0  13  10        3.95        4.86      2.15 o
   1  13  10       26.65       28.39      5.24 o
   2  13  10        5.64        4.07      2.35 o
  -1  14  10       11.58        8.87      6.68 o
 -10   1  11       36.80       36.81      3.70 o
  -9   1  11       48.41       52.36      3.98 o
  -8   1  11       10.79       18.03      2.83 o
  -7   1  11       90.90       99.03      4.12 o
  -6   1  11       23.91       24.67      2.38 o
  -5   1  11       83.11       73.34      3.22 o
  -4   1  11       73.26       68.01      2.92 o
  -3   1  11       25.61       26.90      1.90 o
  -2   1  11      141.70      161.55      4.86 o
  -1   1  11       91.67      100.58      5.28 o
   0   1  11      156.89      151.05      6.98 o
   1   1  11       61.94       61.62      2.88 o
   2   1  11      268.89      272.13      6.49 o
   3   1  11      488.47      500.29      9.42 o
   4   1  11       34.70       28.09      2.54 o
   5   1  11       26.72       29.88      2.70 o
   6   1  11        7.44        9.00      2.31 o
   7   1  11       29.04       27.70      3.16 o
   8   1  11        0.04        3.36      2.53 o
 -10   2  11        3.92        4.23      2.85 o
  -9   2  11        9.03        0.21      2.34 o
  -8   2  11       56.36       65.75      3.67 o
  -7   2  11       18.68       18.07      5.07 o
  -6   2  11      101.46      110.86      4.14 o
  -5   2  11        2.63        1.52      1.62 o
  -4   2  11       68.15       60.34      2.62 o
  -3   2  11        3.61        3.40      1.42 o
  -2   2  11        0.05       -1.07      1.07 o
  -1   2  11       26.81       27.87      1.80 o
   0   2  11        0.81        0.31      1.04 o
   1   2  11      263.03      312.68     17.23 o
   2   2  11        7.78        9.88      1.73 o
   3   2  11       74.78       74.20      3.08 o
   4   2  11        9.01        3.33      1.92 o
   5   2  11       74.99       78.19      3.83 o
   6   2  11       30.28       29.34      2.91 o
   7   2  11       27.77       26.24      3.51 o
   8   2  11       10.63        4.31      2.71 o
 -10   3  11       19.20       20.18      3.23 o
  -9   3  11        0.04       -2.14      2.14 o
  -8   3  11      110.77      112.42      4.56 o
  -7   3  11      185.81      200.81      5.95 o
  -6   3  11       83.77       73.12      3.38 o
  -5   3  11       38.63       34.66      2.55 o
  -4   3  11       57.86       62.47      2.59 o
  -3   3  11      611.76      613.12     12.48 o
  -2   3  11        9.29        9.66      1.48 o
  -1   3  11       38.04       39.35      2.77 o
   0   3  11      137.56      208.10     12.05 o
   1   3  11      113.10      131.68      8.51 o
   2   3  11       26.53       24.97      1.87 o
   3   3  11        7.14        6.75      1.67 o
   4   3  11        5.30        2.45      1.93 o
   5   3  11       38.82       46.23      3.55 o
   6   3  11       29.74       34.29      3.03 o
   7   3  11       19.59       21.66      2.85 o
   8   3  11        0.13        1.90      2.41 o
 -10   4  11        7.34        8.27      2.84 o
  -9   4  11        1.55        0.88      2.33 o
  -8   4  11       15.36       14.50      3.21 o
  -7   4  11       19.41       19.76      3.02 o
  -6   4  11       24.45       26.04      2.50 o
  -5   4  11       10.86        7.40      1.72 o
  -4   4  11        0.42       -0.94      1.42 o
  -3   4  11        7.23        6.93      1.57 o
  -2   4  11       72.73       74.36      2.91 o
  -1   4  11        7.17        2.36      1.31 o
   0   4  11      214.50      263.18      4.55 o
   1   4  11        0.18       -1.11      1.21 o
   2   4  11      135.05      138.75      3.80 o
   3   4  11      109.03      103.08      3.50 o
   4   4  11       11.89        9.78      1.87 o
   5   4  11        4.81        3.86      2.28 o
   6   4  11        9.20       13.09      2.43 o
   7   4  11        9.94       11.07      2.76 o
   8   4  11        0.65        1.98      2.61 o
  -9   5  11        3.72       -2.15      2.25 o
  -8   5  11       10.31        9.06      2.37 o
  -7   5  11       10.30        9.56      2.20 o
  -6   5  11       18.69       21.77      2.59 o
  -5   5  11       84.46       70.38      2.91 o
  -4   5  11      220.45      200.88      4.77 o
  -3   5  11        4.73       -0.91      1.44 o
  -2   5  11      497.30      450.76     10.34 o
  -1   5  11     1126.26     1107.48     18.05 o
   0   5  11      114.12      110.08      5.89 o
   1   5  11       27.04       25.02      1.85 o
   2   5  11        0.05       -0.92      1.30 o
   3   5  11      343.00      325.36      6.79 o
   4   5  11       71.63       60.78      2.88 o
   5   5  11       18.37       20.57      2.77 o
   6   5  11        6.51       10.46      2.58 o
   7   5  11        6.94        4.31      2.71 o
   8   5  11       15.64       20.62      5.01 o
  -9   6  11        0.01        0.77      2.38 o
  -8   6  11        5.34        0.29      3.00 o
  -7   6  11        2.08        2.50      2.19 o
  -6   6  11        7.08        7.23      2.00 o
  -5   6  11      310.06      273.97      5.93 o
  -4   6  11      147.73      132.58      3.57 o
  -3   6  11      130.23      116.90      3.25 o
  -2   6  11       59.42       56.60      2.45 o
  -1   6  11        0.15        5.42      1.40 o
   0   6  11       71.39       74.11      2.54 o
   1   6  11       20.38       14.12      1.65 o
   2   6  11        4.15        4.72      1.47 o
   3   6  11        0.75       -0.57      1.58 o
   4   6  11        8.67        8.80      1.98 o
   5   6  11        2.58        1.81      2.10 o
   6   6  11       63.91       68.45      4.38 o
   7   6  11        0.31        2.41      2.64 o
  -9   7  11       14.21       17.80      3.15 o
  -8   7  11       17.74       12.00      2.78 o
  -7   7  11       10.83        3.84      2.02 o
  -6   7  11       12.66       11.12      2.08 o
  -5   7  11      185.72      173.50      4.97 o
  -4   7  11        0.30       -1.00      1.70 o
  -3   7  11      120.40      118.06      3.74 o
  -2   7  11       24.67       19.81      2.32 o
  -1   7  11      525.63      503.95      8.35 o
   0   7  11      125.41      112.40      3.54 o
   1   7  11        5.87        0.81      1.45 o
   2   7  11        1.21       -1.23      1.42 o
   3   7  11       22.81       21.98      2.10 o
   4   7  11       63.23       46.56      3.71 o
   5   7  11        1.49        0.91      2.00 o
   6   7  11        2.73        3.94      2.39 o
   7   7  11       24.76       28.51      3.52 o
  -8   8  11        0.26        0.12      2.05 o
  -7   8  11        0.34        0.48      3.16 o
  -6   8  11        2.97       -0.46      1.83 o
  -5   8  11        4.39        1.44      1.85 o
  -4   8  11        1.06       -1.69      1.69 o
  -3   8  11        8.60       15.17      1.91 o
  -2   8  11        6.69        8.01      1.67 o
  -1   8  11        3.79        4.83      1.47 o
   0   8  11       48.91       51.98      2.43 o
   1   8  11       25.23       25.83      1.93 o
   2   8  11      106.05       92.45      3.09 o
   3   8  11       57.73       65.33      2.89 o
   4   8  11       54.69       57.59      3.15 o
   5   8  11        2.41        2.89      2.52 o
   6   8  11        9.33       15.38      4.34 o
  -7   9  11       18.35       15.04      2.90 o
  -6   9  11       19.84       14.65      2.43 o
  -5   9  11        0.96       -0.66      1.83 o
  -4   9  11       23.33       19.27      2.18 o
  -3   9  11       53.52       60.91      2.90 o
  -2   9  11       11.48        6.62      1.89 o
  -1   9  11      143.89      131.76      4.25 o
   0   9  11        1.54        2.15      2.09 o
   1   9  11       51.54       58.10      3.14 o
   2   9  11        0.03       -1.74      1.74 o
   3   9  11       10.93       10.66      1.68 o
   4   9  11        9.25        5.66      1.77 o
   5   9  11        0.37       -1.80      1.80 o
   6   9  11       10.56        9.41      2.57 o
  -7  10  11       11.23       12.03      2.78 o
  -6  10  11        7.63        8.87      2.16 o
  -5  10  11        1.21        0.16      1.73 o
  -4  10  11       33.18       32.65      3.01 o
  -3  10  11       14.11        9.50      2.35 o
  -2  10  11       28.38       26.35      2.51 o
  -1  10  11        0.13        1.92      1.76 o
   0  10  11        6.84        8.03      2.27 o
   1  10  11        0.38        2.61      2.09 o
   2  10  11       15.64       18.96      2.54 o
   3  10  11        5.02        2.73      2.19 o
   4  10  11        0.01       -0.02      2.47 o
   5  10  11        0.21       -2.57      2.57 o
  -6  11  11       59.39       62.43      4.46 o
  -5  11  11        1.07       -2.32      2.32 o
  -4  11  11       14.21       18.06      3.32 o
  -3  11  11        0.44        1.47      2.11 o
  -2  11  11        2.04       -0.23      2.20 o
  -1  11  11        8.24       -2.27      2.27 o
   0  11  11      180.22      176.88      5.84 o
   1  11  11      113.37      135.78     13.68 o
   2  11  11        3.29        8.84      2.53 o
   3  11  11        0.48       -2.14      2.14 o
   4  11  11        0.76        1.33      2.93 o
  -5  12  11       59.01       69.43      9.45 o
  -4  12  11        0.66        2.68      2.38 o
  -3  12  11        0.13       -0.42      2.26 o
  -2  12  11        2.45        1.99      2.17 o
  -1  12  11       31.05       30.86      3.13 o
   0  12  11       21.47       23.73      2.92 o
   1  12  11       12.03       21.68      3.08 o
   2  12  11        0.98        1.24      2.89 o
   3  12  11        2.51        1.53      2.79 o
  -2  13  11        8.81        5.62      2.39 o
  -1  13  11        0.00       -1.67      2.48 o
   0  13  11       24.26       26.32      3.66 o
   1  13  11        5.15        9.03      3.09 o
  -9   0  12       11.65       18.36      4.62 o
  -8   0  12        9.69       10.11      3.72 o
  -7   0  12       38.81       37.11      4.51 o
  -6   0  12       96.76       85.14      5.14 o
  -5   0  12      210.36      201.76      7.63 o
  -4   0  12      325.76      325.99     10.07 o
  -3   0  12      260.23      253.39      8.42 o
  -2   0  12       13.14       10.97      2.60 o
  -1   0  12       12.10        8.80      2.48 o
   0   0  12        0.97       -1.11      3.34 o
   1   0  12      143.71      146.00     10.92 o
   2   0  12      282.99      315.73     12.25 o
   3   0  12      137.43      121.31      6.13 o
   4   0  12       43.44       35.08      4.01 o
   5   0  12       47.54       43.00      4.37 o
   6   0  12      201.24      226.03     12.86 o
   7   0  12       38.95       56.33      5.85 o
   8   0  12        1.46        0.66      6.40 o
  -9   1  12        0.21       -0.04      2.49 o
  -8   1  12      145.30      172.96      6.23 o
  -7   1  12       19.44       11.66      2.38 o
  -6   1  12       28.61       30.73      3.52 o
  -5   1  12      259.40      241.25      5.95 o
  -4   1  12       34.47       42.72      2.68 o
  -3   1  12      165.74      158.77      4.53 o
  -2   1  12      214.36      229.16      7.34 o
  -1   1  12       33.03       36.42      2.26 o
   0   1  12        0.20       -1.43      1.43 o
   1   1  12        2.37       -1.55      1.55 o
   2   1  12       84.16       83.46      3.38 o
   3   1  12       97.02       97.27      3.89 o
   4   1  12        7.16        3.95      1.95 o
   5   1  12       73.40       75.92      3.94 o
   6   1  12       30.21       33.21      3.36 o
   7   1  12       13.38       14.36      3.99 o
   8   1  12        1.40       -4.03      4.03 o
  -9   2  12        2.65        1.59      2.56 o
  -8   2  12       54.20       57.45      3.91 o
  -7   2  12       15.00       22.16      2.64 o
  -6   2  12        0.50        0.92      1.87 o
  -5   2  12        1.04       -0.60      1.75 o
  -4   2  12        5.71        2.03      1.65 o
  -3   2  12      240.92      234.40      8.21 o
  -2   2  12        3.42        2.27      1.51 o
  -1   2  12        0.88       -0.48      1.22 o
   0   2  12       25.04       24.43      2.79 o
   1   2  12      409.83      473.59     23.87 o
   2   2  12       23.65       24.11      2.27 o
   3   2  12        8.04        8.69      1.91 o
   4   2  12       18.58       16.92      3.21 o
   5   2  12      107.66      107.62      4.55 o
   6   2  12      178.41      188.26      6.24 o
   7   2  12       11.85        7.52      2.78 o
  -9   3  12        0.03        3.57      2.60 o
  -8   3  12       26.89       26.36      2.94 o
  -7   3  12       72.19       65.55      3.83 o
  -6   3  12      103.85      108.13      5.49 o
  -5   3  12        6.08        2.42      1.82 o
  -4   3  12       86.15       90.53      3.66 o
  -3   3  12       33.07       31.03      2.21 o
  -2   3  12       88.94      106.80      7.57 o
  -1   3  12       38.43       45.61      3.14 o
   0   3  12       41.77       66.11      5.14 o
   1   3  12       18.38       25.28      2.12 o
   2   3  12        0.47        0.19      1.63 o
   3   3  12      145.50      139.56      4.52 o
   4   3  12       11.02       13.89      2.40 o
   5   3  12       18.39       22.06      3.25 o
   6   3  12        0.32        6.64      4.18 o
   7   3  12        0.02       -2.18      2.18 o
  -9   4  12        9.47        9.52      2.95 o
  -8   4  12        0.00        0.88      2.26 o
  -7   4  12       24.86       28.42      2.83 o
  -6   4  12       92.74       92.26      3.93 o
  -5   4  12        0.17        0.09      1.70 o
  -4   4  12       15.19       17.90      2.66 o
  -3   4  12        0.57       -0.35      1.55 o
  -2   4  12       16.22       14.31      1.76 o
  -1   4  12       56.50       57.67      2.39 o
   0   4  12       35.66       45.01      2.62 o
   1   4  12      119.27      126.95      7.24 o
   2   4  12       23.09       26.47      2.44 o
   3   4  12        6.59        4.71      1.83 o
   4   4  12       18.85       13.98      2.34 o
   5   4  12       16.99       17.59      2.61 o
   6   4  12       17.82       20.13      2.91 o
   7   4  12       16.42       18.04      3.20 o
  -9   5  12        4.55        5.37      2.99 o
  -8   5  12       24.26       21.95      3.73 o
  -7   5  12      101.34       99.79      4.24 o
  -6   5  12        3.12        3.41      1.92 o
  -5   5  12        0.41       -0.06      1.78 o
  -4   5  12       40.41       40.58      2.51 o
  -3   5  12        4.40       -1.18      1.44 o
  -2   5  12       54.83       48.98      2.37 o
  -1   5  12      261.39      262.71      5.73 o
   0   5  12        0.39        1.75      1.66 o
   1   5  12       19.83       20.18      2.07 o
   2   5  12      118.06      115.44      3.91 o
   3   5  12       73.64       90.01      3.56 o
   4   5  12       32.60       34.71      2.93 o
   5   5  12        1.02       -2.36      2.36 o
   6   5  12        2.90        9.07      2.70 o
   7   5  12        0.01       -0.22      2.52 o
  -8   6  12       56.96       46.44      3.63 o
  -7   6  12       56.44       64.41      3.91 o
  -6   6  12       12.52       13.20      3.02 o
  -5   6  12       38.27       49.54      3.15 o
  -4   6  12      193.56      193.02      5.02 o
  -3   6  12       36.22       33.91      2.29 o
  -2   6  12      214.51      196.52      5.60 o
  -1   6  12      104.84      100.00      6.04 o
   0   6  12       28.61       26.98      2.39 o
   1   6  12       16.19       13.25      2.09 o
   2   6  12      144.13      135.80      4.60 o
   3   6  12       40.47       36.51      3.03 o
   4   6  12       24.98       23.64      2.72 o
   5   6  12        1.16        0.78      2.23 o
   6   6  12       33.49       38.45      3.54 o
  -8   7  12        4.62        4.88      2.76 o
  -7   7  12        5.57        1.25      2.18 o
  -6   7  12       13.13       11.46      2.18 o
  -5   7  12       30.33       29.08      3.07 o
  -4   7  12       17.62       10.47      2.13 o
  -3   7  12        0.26       -1.00      1.90 o
  -2   7  12       40.81       44.50      2.64 o
  -1   7  12        4.16        9.74      2.06 o
   0   7  12        1.56       -1.53      1.53 o
   1   7  12       29.74       29.03      2.48 o
   2   7  12        5.72        6.92      1.90 o
   3   7  12        2.84        3.76      1.97 o
   4   7  12        0.18        1.35      1.81 o
   5   7  12        5.13        7.54      2.80 o
   6   7  12        0.39        1.39      2.33 o
  -7   8  12        0.07       -0.01      2.39 o
  -6   8  12        1.69        2.43      2.41 o
  -5   8  12        0.96       -2.00      2.00 o
  -4   8  12       31.81       35.02      2.73 o
  -3   8  12        1.94        1.25      1.74 o
  -2   8  12      152.85      145.40      4.36 o
  -1   8  12       68.61       64.74      3.18 o
   0   8  12        5.19        0.72      1.62 o
   1   8  12        8.60        6.15      1.64 o
   2   8  12       21.23       20.90      2.13 o
   3   8  12       29.44       20.30      2.27 o
   4   8  12       21.03       25.21      2.51 o
   5   8  12        7.17        4.91      2.50 o
  -7   9  12        3.97        7.75      2.70 o
  -6   9  12        2.06        0.75      2.42 o
  -5   9  12       56.32       56.38      3.43 o
  -4   9  12        3.47        2.42      2.19 o
  -3   9  12        7.37        5.21      1.77 o
  -2   9  12        4.71        5.58      1.86 o
  -1   9  12       24.22       23.92      2.10 o
   0   9  12       12.23        9.20      3.18 o
   1   9  12       53.82       47.59      3.78 o
   2   9  12        0.46        4.88      2.47 o
   3   9  12        5.99        6.48      2.61 o
   4   9  12        0.08       -2.50      2.50 o
   5   9  12        5.27        2.81      3.33 o
  -6  10  12       25.69       28.28      4.72 o
  -5  10  12        0.89       -1.81      2.31 o
  -4  10  12        3.35        0.37      2.74 o
  -3  10  12        2.35       -2.17      2.17 o
  -2  10  12       66.90       70.95      4.44 o
  -1  10  12       70.43       72.78      7.66 o
   0  10  12       81.69       93.69      7.63 o
   1  10  12       14.03       22.64      6.47 o
   2  10  12        1.19        2.97      2.64 o
   3  10  12        3.43        1.48      2.40 o
   4  10  12        8.89        4.47      2.81 o
  -5  11  12        6.28       10.90      3.21 o
  -4  11  12       46.75       40.12      3.72 o
  -3  11  12       59.92       60.51      4.22 o
  -2  11  12       13.62       11.98      3.04 o
  -1  11  12        1.30        0.04      2.69 o
   0  11  12      121.98      133.86      5.90 o
   1  11  12        2.79       10.84      4.40 o
   2  11  12        4.74        3.42      2.73 o
   3  11  12        3.25        2.01      2.84 o
  -3  12  12        0.23       -2.57      2.57 o
  -2  12  12       39.50       47.37      9.21 o
  -1  12  12        5.52        9.90      3.07 o
   0  12  12       14.61       17.82      4.08 o
   1  12  12        4.80        7.50      3.09 o
  -9   1  13       41.29       44.52      3.99 o
  -8   1  13        0.32        3.06      2.50 o
  -7   1  13        0.54        3.08      2.36 o
  -6   1  13        0.13       -1.84      1.93 o
  -5   1  13        0.81       -1.74      2.01 o
  -4   1  13      150.35      150.83      4.60 o
  -3   1  13       10.69        7.84      1.97 o
  -2   1  13       20.08       24.02      2.29 o
  -1   1  13        0.00       -1.60      1.60 o
   0   1  13        1.78       -1.68      1.68 o
   1   1  13        4.91        4.52      1.85 o
   2   1  13      583.07      592.20     17.90 o
   3   1  13        6.84        4.59      2.10 o
   4   1  13        1.98       -0.84      1.97 o
   5   1  13       32.66       29.25      3.08 o
   6   1  13        6.52       10.33      2.95 o
   7   1  13       12.26       16.97      3.55 o
  -9   2  13       24.06       33.07      4.18 o
  -8   2  13       15.69       16.45      3.03 o
  -7   2  13       17.45       21.54      2.73 o
  -6   2  13        0.67        1.27      1.94 o
  -5   2  13       18.43       20.34      2.41 o
  -4   2  13       36.53       36.15      2.75 o
  -3   2  13       17.46       24.53      2.40 o
  -2   2  13        5.13       -0.61      1.83 o
  -1   2  13      160.35      183.92     19.77 o
   0   2  13      143.40      197.33     21.31 o
   1   2  13       25.43       30.29      2.35 o
   2   2  13      107.97      110.80      4.16 o
   3   2  13        4.65        3.26      1.95 o
   4   2  13       22.73       25.26      2.86 o
   5   2  13        7.26        6.56      2.45 o
   6   2  13       44.29       41.01      3.78 o
   7   2  13        0.52        0.70      2.59 o
  -9   3  13       10.22       13.13      3.17 o
  -8   3  13       17.14       13.27      3.05 o
  -7   3  13        0.50        2.92      2.12 o
  -6   3  13       33.46       38.99      3.01 o
  -5   3  13        4.22        6.70      2.08 o
  -4   3  13        7.89        4.37      1.94 o
  -3   3  13        1.75        2.99      1.87 o
  -2   3  13        0.52       -1.71      1.71 o
  -1   3  13       15.24       17.28      2.57 o
   0   3  13        8.51       12.72      1.99 o
   1   3  13        5.21        1.94      1.94 o
   2   3  13       51.98       56.62      3.91 o
   3   3  13        0.11       -0.06      2.03 o
   4   3  13        0.61       -0.43      2.09 o
   5   3  13        7.35       10.47      2.47 o
   6   3  13        0.44        5.60      2.45 o
  -8   4  13        6.70        9.28      2.64 o
  -7   4  13       83.79       92.48      5.46 o
  -6   4  13       24.88       23.62      2.66 o
  -5   4  13        0.24       -0.52      1.84 o
  -4   4  13        0.44        0.15      1.79 o
  -3   4  13        5.09        1.50      1.86 o
  -2   4  13       12.47       13.84      2.40 o
  -1   4  13      166.82      219.37     14.95 o
   0   4  13       90.55      115.42      7.83 o
   1   4  13       12.04        9.29      2.18 o
   2   4  13       24.95       27.48      2.57 o
   3   4  13       99.23       96.35      4.12 o
   4   4  13       79.41       81.96      4.05 o
   5   4  13       78.92       74.81      4.65 o
   6   4  13        3.36        8.15      2.87 o
  -8   5  13        2.57        0.41      2.51 o
  -7   5  13      171.94      189.84      6.56 o
  -6   5  13       28.75       41.97      4.34 o
  -5   5  13       20.47       23.39      2.49 o
  -4   5  13        2.84        0.96      1.90 o
  -3   5  13       35.12       29.85      3.61 o
  -2   5  13       54.96       55.11      2.83 o
  -1   5  13       15.13       22.52      2.57 o
   0   5  13      109.95      118.57      5.40 o
   1   5  13       11.28       12.34      2.71 o
   2   5  13        3.40        1.71      2.15 o
   3   5  13       20.20       25.85      2.88 o
   4   5  13       57.06       60.96      3.68 o
   5   5  13      113.35      136.93      6.84 o
   6   5  13        0.72       -1.33      2.45 o
  -8   6  13        0.67       -0.86      2.69 o
  -7   6  13       15.53       11.42      2.69 o
  -6   6  13       61.72       67.07      3.83 o
  -5   6  13       22.18       21.62      2.65 o
  -4   6  13       11.19        9.54      1.95 o
  -3   6  13       31.77       35.53      2.36 o
  -2   6  13       23.57       20.56      2.75 o
  -1   6  13      193.72      181.35      5.97 o
   0   6  13        0.85       -1.70      2.03 o
   1   6  13        7.35        7.92      2.10 o
   2   6  13        7.59        8.36      2.16 o
   3   6  13       36.81       39.58      3.18 o
   4   6  13       94.73       79.15      4.21 o
   5   6  13       41.90       48.91      4.04 o
   6   6  13        0.26        1.60      2.68 o
  -7   7  13       14.87       11.32      2.64 o
  -6   7  13       52.06       53.34      3.10 o
  -5   7  13       13.60        8.93      2.43 o
  -4   7  13        6.27        6.29      2.12 o
  -3   7  13       34.57       26.57      2.85 o
  -2   7  13        6.10        3.98      2.22 o
  -1   7  13       79.98       73.41      3.81 o
   0   7  13        0.20        0.91      1.92 o
   1   7  13       26.80       20.74      2.71 o
   2   7  13       11.08        7.62      2.04 o
   3   7  13       30.77       31.57      2.99 o
   4   7  13        0.01        2.68      2.27 o
   5   7  13        6.29        7.51      4.31 o
  -7   8  13        0.10       -2.07      2.95 o
  -6   8  13       71.06       66.84      4.42 o
  -5   8  13        2.76        6.65      2.59 o
  -4   8  13       10.89       14.09      2.47 o
  -3   8  13       16.59       16.28      2.45 o
  -2   8  13        7.23        3.08      2.15 o
  -1   8  13       66.91       50.88      3.27 o
   0   8  13       61.61       54.46      3.30 o
   1   8  13        2.95        3.25      1.81 o
   2   8  13        4.31        6.19      1.90 o
   3   8  13        0.06        1.52      1.84 o
   4   8  13        0.00        0.28      2.15 o
  -6   9  13       21.03       18.00      3.11 o
  -5   9  13       10.03       13.12      2.80 o
  -4   9  13        0.77        0.83      3.50 o
  -3   9  13        5.51        4.34      2.15 o
  -2   9  13       25.42       25.01      4.11 o
  -1   9  13        4.45        5.25      2.90 o
   0   9  13        7.11       10.12      2.97 o
   1   9  13        6.18        6.63      3.00 o
   2   9  13       46.23       40.30      4.40 o
   3   9  13       15.67       13.82      3.18 o
   4   9  13        0.96        1.38      3.51 o
  -5  10  13        0.65        1.37      3.09 o
  -4  10  13        1.30        0.23      2.85 o
  -3  10  13        0.15       -2.68      2.68 o
  -2  10  13        4.60       -1.75      3.61 o
  -1  10  13       53.37       37.60      5.14 o
   0  10  13       73.15       65.49      7.56 o
   1  10  13        4.15        8.98      4.23 o
   2  10  13        7.75        6.90      2.92 o
   3  10  13       43.14       72.89      7.83 o
  -3  11  13        0.94        1.11      2.90 o
  -2  11  13       33.15       35.11      4.01 o
  -1  11  13        5.99        7.99      3.09 o
   0  11  13        0.09        5.14      2.96 o
   1  11  13        7.74        5.94      3.14 o
  -8   0  14        9.85        3.89      3.94 o
  -7   0  14        0.01       -3.18      3.18 o
  -6   0  14        6.15       -2.56      3.00 o
  -5   0  14       95.56       86.31     10.11 o
  -4   0  14       17.97       11.66      3.48 o
  -3   0  14      145.96      131.50      6.33 o
  -2   0  14        2.81       -2.72      2.72 o
  -1   0  14       96.04       86.17      6.53 o
   0   0  14      232.30      216.94      9.78 o
   1   0  14      391.76      414.02     14.16 o
   2   0  14      144.91      151.88      6.46 o
   3   0  14        9.62        4.45      3.18 o
   4   0  14        0.86       -1.07      3.26 o
   5   0  14       36.13       44.36      5.37 o
   6   0  14        9.56        4.64      4.09 o
  -8   1  14        2.42        1.13      2.66 o
  -7   1  14        2.28        4.09      2.50 o
  -6   1  14        2.80        0.32      2.18 o
  -5   1  14       19.62       17.43      2.54 o
  -4   1  14       86.19       81.07      3.85 o
  -3   1  14        6.50        2.59      1.95 o
  -2   1  14      110.23      110.27      4.10 o
  -1   1  14       13.16        7.26      2.19 o
   0   1  14       41.35       40.49      2.89 o
   1   1  14       12.86       18.35      2.90 o
   2   1  14        7.36       10.42      2.32 o
   3   1  14       23.90       25.47      2.92 o
   4   1  14        0.09       -1.44      2.11 o
   5   1  14       22.45       23.55      3.35 o
   6   1  14       14.17       14.88      3.11 o
  -8   2  14       28.33       35.06      3.66 o
  -7   2  14       14.12       12.49      2.69 o
  -6   2  14        3.15        1.39      2.16 o
  -5   2  14       19.38       18.21      2.72 o
  -4   2  14        0.64       -1.84      1.84 o
  -3   2  14       82.04       79.76      3.74 o
  -2   2  14        7.59        5.24      2.13 o
  -1   2  14        0.02       -0.64      1.92 o
   0   2  14        0.09       -0.98      1.91 o
   1   2  14       72.26       84.39      3.97 o
   2   2  14       79.22       82.40      4.02 o
   3   2  14       10.44       12.62      2.37 o
   4   2  14        7.27        4.55      2.46 o
   5   2  14        0.05       -0.20      2.32 o
   6   2  14       64.98       76.79      5.31 o
  -8   3  14       12.54       18.47      3.28 o
  -7   3  14        6.55       11.71      3.54 o
  -6   3  14        3.86        3.00      2.18 o
  -5   3  14       16.87       11.29      2.37 o
  -4   3  14       14.37       10.73      2.33 o
  -3   3  14       11.53        3.01      2.16 o
  -2   3  14      157.57      194.22     15.69 o
  -1   3  14        7.10        6.79      2.23 o
   0   3  14       23.30       31.45      2.70 o
   1   3  14       70.93       77.53      5.11 o
   2   3  14        0.93        1.45      2.09 o
   3   3  14        5.24        2.73      2.10 o
   4   3  14       37.07       48.29      3.63 o
   5   3  14       46.30       48.24      4.00 o
   6   3  14       54.07       63.96      5.03 o
  -8   4  14       62.42       68.12      5.46 o
  -7   4  14      118.96      120.16      4.97 o
  -6   4  14       52.84       57.30      3.57 o
  -5   4  14        2.91        2.39      2.46 o
  -4   4  14       33.52       37.76      3.18 o
  -3   4  14       62.60       62.35      3.42 o
  -2   4  14       94.32       91.93      7.12 o
  -1   4  14      387.19      498.58     35.05 o
   0   4  14       47.17       51.62      4.84 o
   1   4  14       39.47       40.03      3.06 o
   2   4  14        3.38        7.16      2.19 o
   3   4  14        0.01        2.21      2.33 o
   4   4  14        6.96        6.94      2.65 o
   5   4  14        3.66        9.69      2.92 o
  -7   5  14        8.09        9.89      2.81 o
  -6   5  14        0.00        0.24      2.28 o
  -5   5  14        0.20       -1.38      2.01 o
  -4   5  14        1.89       -2.44      2.44 o
  -3   5  14       98.76       92.34      4.21 o
  -2   5  14        0.81       -1.97      1.97 o
  -1   5  14        3.59        6.76      2.60 o
   0   5  14       31.65       38.03      3.52 o
   1   5  14       57.33       50.21      3.56 o
   2   5  14        9.06        8.39      2.48 o
   3   5  14        7.52        2.68      2.34 o
   4   5  14        0.26        0.25      2.64 o
   5   5  14       31.39       38.09      3.72 o
  -7   6  14        0.01       -1.63      2.29 o
  -6   6  14       14.62       16.79      2.75 o
  -5   6  14       20.03       22.64      2.75 o
  -4   6  14        2.46       -2.15      2.15 o
  -3   6  14       43.56       43.45      2.97 o
  -2   6  14       29.45       30.67      3.35 o
  -1   6  14        0.39       -1.44      2.12 o
   0   6  14       78.76       76.49      4.20 o
   1   6  14       17.43       15.90      2.66 o
   2   6  14        1.85       -1.55      2.11 o
   3   6  14       13.56       13.08      2.71 o
   4   6  14       32.66       36.41      3.41 o
  -6   7  14       18.88       23.57      3.61 o
  -5   7  14       55.45       71.60      4.74 o
  -4   7  14       10.73       10.42      2.85 o
  -3   7  14        0.37        4.21      2.69 o
  -2   7  14        2.14       -2.00      2.00 o
  -1   7  14       21.42       21.44      2.69 o
   0   7  14        0.46        1.15      1.91 o
   1   7  14        0.41       -1.09      1.95 o
   2   7  14        5.49        1.52      2.00 o
   3   7  14       29.60       26.97      3.02 o
   4   7  14        0.62        2.88      3.11 o
  -5   8  14       26.57       31.07      4.07 o
  -4   8  14        3.64        4.41      2.83 o
  -3   8  14        0.40       -2.50      2.53 o
  -2   8  14        1.50        0.00      2.23 o
  -1   8  14        1.13        2.65      2.11 o
   0   8  14        6.65        7.61      2.25 o
   1   8  14       14.69        9.14      3.23 o
   2   8  14        3.11        3.25      2.02 o
   3   8  14        1.27        0.08      3.30 o
  -4   9  14        2.73        6.83      8.98 o
  -3   9  14        0.16        2.16      2.87 o
  -2   9  14        1.75        0.02      2.87 o
  -1   9  14       15.95       14.00      3.54 o
   0   9  14       15.26       22.43      3.97 o
   1   9  14        1.75        7.51      3.20 o
   2   9  14       11.24        8.14      5.20 o
  -3  10  14       12.40       11.19      6.41 o
  -2  10  14       20.82       14.67      4.61 o
  -1  10  14       14.94       12.89      3.46 o
   0  10  14        0.25       -1.85      2.77 o
  -7   1  15       15.76       10.43      2.88 o
  -6   1  15        3.96        5.30      2.58 o
  -5   1  15       14.40        8.84      2.60 o
  -4   1  15       25.17       22.02      2.76 o
  -3   1  15        6.85        7.07      2.49 o
  -2   1  15       62.71       56.65      3.62 o
  -1   1  15      127.01      147.57      5.28 o
   0   1  15      130.11      121.41      5.42 o
   1   1  15      141.36      152.91      7.71 o
   2   1  15       55.48       60.38      3.74 o
   3   1  15        5.09        3.18      2.96 o
   4   1  15       17.32       17.85      3.15 o
   5   1  15        9.72       11.09      3.01 o
  -7   2  15        0.14       -0.67      2.53 o
  -6   2  15        4.25        4.33      2.51 o
  -5   2  15        9.35       10.92      2.48 o
  -4   2  15        0.59       -2.09      2.09 o
  -3   2  15        1.06       -2.12      2.12 o
  -2   2  15        0.04       -2.13      2.13 o
  -1   2  15       92.18      137.35     14.50 o
   0   2  15        4.25        0.62      2.16 o
   1   2  15        1.43        1.75      2.42 o
   2   2  15        8.87        8.20      2.47 o
   3   2  15       21.24       20.24      3.00 o
   4   2  15       18.37       14.56      3.17 o
   5   2  15        1.33        0.92      2.72 o
  -7   3  15        0.73        1.51      2.61 o
  -6   3  15       17.99       19.43      2.84 o
  -5   3  15        3.08       -2.05      2.05 o
  -4   3  15        0.37       -1.94      1.94 o
  -3   3  15       10.55        6.95      2.35 o
  -2   3  15        7.68        8.32      2.33 o
  -1   3  15        0.00       -2.48      2.48 o
   0   3  15      134.25      195.08     23.62 o
   1   3  15       15.12       15.77      2.65 o
   2   3  15       28.22       29.12      3.02 o
   3   3  15       29.64       24.08      3.25 o
   4   3  15       19.97       23.94      3.31 o
  -7   4  15       17.42       20.79      4.06 o
  -6   4  15        7.97        8.21      3.75 o
  -5   4  15       35.28       43.59      3.59 o
  -4   4  15        0.70       -0.27      2.22 o
  -3   4  15        2.73       -0.07      2.16 o
  -2   4  15       11.11       11.26      2.65 o
  -1   4  15       44.56       59.78      6.78 o
   0   4  15        6.82        7.17      2.79 o
   1   4  15       19.99       24.45      3.12 o
   2   4  15       12.59       12.18      2.76 o
   3   4  15        0.05       -2.29      2.29 o
   4   4  15        4.73        4.98      2.86 o
  -6   5  15       74.48       82.15      4.81 o
  -5   5  15       18.18       29.08      3.17 o
  -4   5  15       34.39       33.96      4.40 o
  -3   5  15       21.67       24.64      3.52 o
  -2   5  15        0.05       -1.92      1.92 o
  -1   5  15       77.82       82.80      9.54 o
   0   5  15       72.40       91.79      7.66 o
   1   5  15        0.28       -0.12      2.26 o
   2   5  15        2.06        3.93      2.79 o
   3   5  15       12.48        7.44      2.71 o
   4   5  15       44.92       56.83      4.52 o
  -6   6  15        3.79        2.05      3.77 o
  -5   6  15       22.40       27.42      3.16 o
  -4   6  15        0.12        0.39      2.05 o
  -3   6  15        3.94        0.87      4.18 o
  -2   6  15        7.04        7.27      2.77 o
  -1   6  15        3.70        3.22      2.53 o
   0   6  15        0.90        3.32      2.44 o
   1   6  15       35.63       44.72      4.22 o
   2   6  15        7.25       12.50      2.72 o
   3   6  15       72.53       74.58      4.40 o
  -5   7  15        6.98        9.77      4.27 o
  -4   7  15        0.55        0.91      2.69 o
  -3   7  15        1.63        0.13      4.58 o
  -2   7  15       17.23       10.61      2.94 o
  -1   7  15       14.26       11.57      2.83 o
   0   7  15        4.89       12.76      2.85 o
   1   7  15       16.06       14.82      2.72 o
   2   7  15        3.03        1.56      2.24 o
  -4   8  15        0.35       -2.53      2.53 o
  -3   8  15        3.11        1.51      2.67 o
  -2   8  15        3.18        5.23      2.45 o
  -1   8  15        7.50        5.81      2.48 o
   0   8  15        0.33       -2.02      2.02 o
   1   8  15        0.29        0.97      2.05 o
  -1   9  15       47.43       36.04      9.05 o
  -6   0  16       37.19       29.78      4.89 o
  -5   0  16        1.43        0.69      4.74 o
  -4   0  16       34.07       32.93      4.92 o
  -3   0  16        6.33        1.07      3.70 o
  -2   0  16       81.55       86.87      8.34 o
  -1   0  16       13.17       12.37      4.06 o
   0   0  16        0.63        0.36      3.92 o
   1   0  16        3.03       -2.09      4.14 o
   2   0  16        6.90        8.36      5.17 o
   3   0  16        1.71       -3.50      3.50 o
  -6   1  16       39.97       46.26      3.89 o
  -5   1  16        0.42       -2.26      2.26 o
  -4   1  16        3.52        0.54      2.51 o
  -3   1  16       29.18       20.20      3.16 o
  -2   1  16      126.22      135.49      6.91 o
  -1   1  16        0.05       -2.42      2.42 o
   0   1  16      106.97      112.28      5.57 o
   1   1  16       12.97       11.58      2.81 o
   2   1  16        9.31        8.49      3.29 o
   3   1  16       17.86       22.85      4.23 o
  -6   2  16        0.36        4.50      2.63 o
  -5   2  16        0.38       -0.78      2.38 o
  -4   2  16        3.34        0.56      2.39 o
  -3   2  16        1.66       -2.21      2.21 o
  -2   2  16       92.80      102.54      4.62 o
  -1   2  16      113.38      161.85     14.17 o
   0   2  16       69.22       84.15      4.70 o
   1   2  16        5.01        5.61      3.27 o
   2   2  16       13.06        9.10      2.65 o
   3   2  16       65.16       75.55      5.10 o
  -6   3  16        2.30        6.94      3.43 o
  -5   3  16        3.90        0.64      2.33 o
  -4   3  16        2.21       -0.66      2.24 o
  -3   3  16       26.40       18.48      2.84 o
  -2   3  16       25.83       26.71      3.00 o
  -1   3  16       14.42       16.80      2.75 o
   0   3  16       12.30       16.07      3.33 o
   1   3  16        4.43        3.57      2.88 o
   2   3  16        3.01       -0.32      2.64 o
   3   3  16        0.01       -2.69      2.69 o
  -5   4  16        9.30       13.78      2.96 o
  -4   4  16       53.80       49.76      3.81 o
  -3   4  16       10.88       16.02      2.81 o
  -2   4  16        0.21        1.17      2.29 o
  -1   4  16        7.72        6.07      2.90 o
   0   4  16        6.93        3.93      2.81 o
   1   4  16        0.01        0.46      2.56 o
   2   4  16        0.00       -0.77      2.49 o
   3   4  16        0.94       -4.08      4.17 o
  -5   5  16       23.57       32.00      4.09 o
  -4   5  16        0.04        0.29      3.14 o
  -3   5  16        6.01        5.63      2.39 o
  -2   5  16        4.56        0.38      2.67 o
  -1   5  16        0.23       -0.60      2.49 o
   0   5  16        2.56        3.27      2.76 o
   1   5  16       11.73        9.26      2.78 o
   2   5  16       11.52       10.12      2.98 o
  -4   6  16        9.47        9.54      2.35 o
  -3   6  16        4.73        6.10      2.84 o
  -2   6  16       13.27       14.60      3.19 o
  -1   6  16        2.74        3.41      2.75 o
   0   6  16       10.93        8.38      2.96 o
   1   6  16       11.08       12.28      2.82 o
  -2   7  16        0.00        0.54      2.66 o
  -1   7  16        5.20        7.15      2.88 o
   0   7  16       19.37       21.84      8.30 o
  -4   1  17        2.91       -0.62      2.55 o
  -3   1  17        3.13        3.51      2.82 o
  -2   1  17        1.94        0.37      2.62 o
  -1   1  17        1.95        0.97      3.19 o
   0   1  17       82.15       88.37      4.78 o
   1   1  17        0.05       -2.79      2.79 o
  -4   2  17        0.00       -2.41      2.41 o
  -3   2  17       15.34       12.58      3.04 o
  -2   2  17        0.00        1.54      2.61 o
  -1   2  17        8.09       10.84      2.94 o
   0   2  17       29.78       32.77      3.46 o
   1   2  17        0.04        0.79      3.19 o
  -3   3  17        0.00       -2.39      2.39 o
  -2   3  17       12.90       24.20      3.83 o
  -1   3  17       44.57       59.93      6.43 o
   0   3  17       21.15       15.35      4.06 o
   1   3  17        6.87        5.04      3.37 o
  -3   4  17        3.89        3.12      3.59 o
  -2   4  17        0.74        0.75      4.53 o
  -1   4  17        0.00        1.68      2.80 o
   0   4  17        9.48        2.95      3.97 o
 
